# Supplementary material for: Shielded bifunctional nanoreactor enabled tandem catalysis for plasma methane coupling
Source: Nat Commun. 2025 May 17;16:4585. doi: 10.1038/s41467-025-59709-y (PMC12085660; doi:10.1038/s41467-025-59709-y)
Supplement: Supplementary file 3 — Source Data [file 41467_2025_59709_MOESM3_ESM.xlsx]

## Sheet: Figure 1c
	C2H4 production	C2H2 production	Fraction of C2H2+C2H4
Plasma only			19.8538
WMO/SiO2	1.96262	3.5844	27.37
WMO/ZSM-5	3.52556	5.5241	31.96
WMO/m-SiO2	12.837	17.5028	42.32

## Sheet: Figure 1f
Energy	Counts				Position	Si	O	Mn	W
0.00868	0				0	0	0	0.18017	34.6
0.01868	0				0.20562	0	0	0.01029	29.6
0.02869	0.01				0.41124	0	0	0.000210601	21.43
0.03869	0				0.61686	0	2.86157e-09	1.07351e-06	22.92
0.04869	0				0.82248	0	5.33909e-06	0	28.59
0.0587	0				1.0281	0	0.000559982	0	25.38
0.0687	0				1.23372	0	0.02216	0	17.57
0.07871	0				1.43934	0	0.34311	0	12.99
0.08871	0				1.64495	0	2.13	0	11.74
0.09872	0.09				1.85058	0	5.63	0	11.63
0.10872	0.09				2.05619	0	6.57	0	14.49
0.11872	0.2				2.26181	0	3.77	0	25.16
0.12873	0.25				2.46743	0	3.56	0	32.23
0.13873	0.39				2.67305	0	6.03	0	28.96
0.14874	0.38				2.87867	0	5.34	0	23.84
0.15874	0.29				3.08429	0	2.02	0	18.12
0.16874	0.31				3.28991	0	0.32845	0	18.07
0.17875	0.34				3.49553	0	0.02114	0	34.23
0.18875	0.4				3.70115	0	0.00067785	0	49.63
0.19876	0.38				3.90677	0	4.80765e-06	0	45.06
0.20876	0.48				4.11239	0	2.18382e-08	0	26.92
0.21877	0.43				4.31801	0	0	0	15.55
0.22877	1.02				4.52363	0	0	0	23.98
0.23877	0.86				4.72925	0	0	3.19483e-06	41.85
0.24878	1.24				4.93487	0	0	0.000313529	48.31
0.25878	1.5				5.14049	0	0	0.01625	41.39
0.26879	1.57				5.3461	0	0	0.2457	27.91
0.27879	1.46				5.55172	0	0	1.77	21.3
0.28879	1.41				5.75734	0	0	5.37	29.62
0.2988	0.91				5.96296	0	0	6.64	37.4
0.3088	0.73				6.16858	0	0	3.53	32.82
0.31881	0.48				6.3742	0	0	0.82428	28.62
0.32881	0.35				6.57982	0	0	0.08131	29.44
0.33882	0.35				6.78544	0	0	0.00289	35.64
0.34882	0.28				6.99106	0	0	5.53515e-05	49.51
0.35882	0.36				7.19668	0	0	1.04639e-07	55.94
0.36883	0.24				7.4023	0	0	0	54.31
0.37883	0.23				7.60792	0	0	0	50.6
0.38884	0.3				7.81354	0	0	6.05686e-08	35.32
0.39884	0.37				8.01916	0	0	1.97752e-05	22.16
0.40885	0.47				8.22478	0	0	0.00157	25.75
0.41885	0.4				8.4304	0	0	0.04859	37.89
0.42885	0.6				8.63602	0	0	0.57207	39.39
0.43886	0.73				8.84164	0	0	2.86	37.28
0.44886	1.16				9.04726	0	0	6.49	41.58
0.45887	1.97				9.25287	0	0	5.89	41.15
0.46887	2.79				9.45849	0	0.000301268	2.36	44.89
0.47887	4.18				9.66411	0	0.0086	1.18	53.67
0.48888	6.46				9.86973	0	0.04901	3.68	49.27
0.49888	8.1				10.0754	0	0.2367	6.83	32.44
0.50889	9.83				10.281	0	0.45318	5.71	22.57
0.51889	11.29				10.4866	0	0.26971	4.16	23.9
0.5289	10.62				10.6922	0	0.1043	7.74	23.09
0.5389	10.11				10.8978	0	0.01869	11.7	27.61
0.5489	7.62				11.1035	0	0.13101	9.8	41.14
0.55891	5.55				11.3091	0	1.14	6.02	41.3
0.56891	3.83				11.5147	0	4.44	7.66	26.23
0.57892	2.37				11.7203	3.21411e-09	7.06	15.1	18.44
0.58892	1.19				11.9259	2.40198e-06	6.28	21.22	17.57
0.59892	0.56				12.1316	0.000270511	9.45	21.32	16.92
0.60893	0.51				12.3372	0.01405	19.95	18.33	18.31
0.61893	0.55				12.5428	0.23899	27.58	18.87	21.96
0.62894	0.28				12.7484	2.06	22.59	19.29	25.38
0.63894	0.35				12.954	7.21	15.59	21.44	32.07
0.64895	0.32				13.1596	12.37	20.66	30.06	41.86
0.65895	0.34				13.3653	10.17	33.83	40.32	57.75
0.66895	0.34				13.5709	4.15	44.72	40.8	76.85
0.67896	0.39				13.7765	0.73734	52.44	32.12	79.87
0.68896	0.25				13.9821	0.05831	46.54	25.69	61.74
0.69897	0.23				14.1877	0.00222	34.74	26.94	38.78
0.70897	0.15				14.3934	2.68945e-05	41.8	31.73	32.03
0.71897	0.24				14.599	8.20101e-08	57.3	35.67	42.15
0.72898	0.22				14.8046	0	58.86	43.05	51.29
0.73898	0.23				15.0102	0	61.19	53.14	50.53
0.74899	0.19				15.2158	0	58.57	46.73	49.06
0.75899	0.29				15.4215	3.78186e-06	49.76	36.1	53.26
0.769	0.23				15.6271	0.000357266	49.7	45.48	59.8
0.779	0.16				15.8327	0.01938	57.62	65.96	57.93
0.789	0.3				16.0383	0.30728	60.21	85.25	49.17
0.79901	0.18				16.2439	2.45	52.45	105.78	43.48
0.80901	0.22				16.4496	8.37	48.93	114.04	37.77
0.81902	0.31				16.6552	13	59.87	95.5	38.09
0.82902	0.34				16.8608	9.38	76.74	73.39	45.28
0.83902	0.24				17.0664	3.05	86.22	63.97	43.47
0.84903	0.22				17.272	0.45226	92.22	51.03	38.27
0.85903	0.29				17.4777	0.18145	87.88	45.05	40.64
0.86904	0.39				17.6833	1.36	87.22	53.09	47.47
0.87904	0.4				17.8889	4.64	101.19	63.07	53.38
0.88905	0.33				18.0945	6.67	121.32	64.18	52.02
0.89905	0.54				18.3001	4.32	130.02	63.66	43.05
0.90905	0.6				18.5058	1.17	130.9	76.98	37.7
0.91906	0.5				18.7114	0.12737	129.53	100.35	38.56
0.92906	0.73				18.917	0.00612	127.54	113.34	34.58
0.93907	0.45				19.1226	0.00012611	130.49	98.93	31.46
0.94907	0.58				19.3282	3.73867e-07	134.26	84.14	31.94
0.95907	0.55				19.5338	5.20554e-08	124.42	87.92	35.73
0.96908	0.54				19.7395	7.35637e-08	96.51	88.3	47.35
0.97908	0.52				19.9451	0	78.31	83.81	56.27
0.98909	0.36				20.1507	0	94.56	87.75	48.39
0.99909	0.39				20.3563	0	130.61	100.82	40.65
1.0091	0.32				20.5619	0	146.03	114.91	50.29
1.0191	0.31				20.7676	0	124.91	129.75	55.18
1.0291	0.29				20.9732	0	100.3	135.85	44.76
1.03911	0.25				21.1788	0	102.94	122.26	35.69
1.04911	0.39				21.3844	0	120.73	97.4	36.68
1.05912	0.35				21.59	0	131.84	86.98	36.86
1.06912	0.31				21.7957	0	127.51	99.26	28.53
1.07913	0.28				22.0013	0	125.48	122.9	20.13
1.08913	0.29				22.2069	0	155.39	140.91	17.2
1.09913	0.2				22.4125	0	193.32	150.73	23.45
1.10914	0.19				22.6181	0	196.1	151.39	39.53
1.11914	0.11				22.8238	0	165.52	139.51	45.64
1.12915	0.19				23.0294	0.000245447	130.25	130.52	38.43
1.13915	0.15				23.235	0.00057477	117.2	134.82	36.81
1.14915	0.19				23.4406	0.00102	127.79	150.44	34.29
1.15916	0.16				23.6462	0.000791286	141.25	161.55	21.29
1.16916	0.13				23.8518	8.68499e-05	154.16	148.07	13.27
1.17917	0.23				24.0575	0	166.37	124.85	15.28
1.18917	0.18				24.2631	0	174.97	115.69	14.06
1.19918	0.18				24.4687	0	173.21	109.8	9.78
1.20918	0.21				24.6743	0	162.48	101.7	18.41
1.21918	0.27				24.88	0	149.5	102.14	47.55
1.22919	0.24				25.0856	0	139.35	108.34	72.15
1.23919	0.21				25.2912	0	138.68	126.62	69.42
1.2492	0.22				25.4968	2.66314e-08	137.68	157.17	54.26
1.2592	0.24				25.7024	5.31079e-06	135.37	169.79	45.97
1.2692	0.28				25.908	0.000784249	126.67	168.35	48.56
1.27921	0.28				26.1137	0.02533	125.36	173.01	50.9
1.28921	0.27				26.3193	0.40177	143.07	164.06	47.23
1.29922	0.3				26.5249	2.8	159.56	146.19	44.66
1.30922	0.31				26.7305	8.81	172.86	140.8	35.57
1.31923	0.23				26.9361	12.52	196.16	142.65	21.64
1.32923	0.21				27.1418	9.03	213.05	160.12	15.64
1.33923	0.34				27.3474	2.93	206.92	182.3	13.8
1.34924	0.26				27.553	0.42402	184.63	187.12	22.47
1.35924	0.24				27.7586	0.02834	157.28	174.75	48.38
1.36925	0.38				27.9642	0.00157	133.13	157.93	64.19
1.37925	0.32				28.1699	0.02164	132.15	144.77	59.71
1.38925	0.4				28.3755	0.34411	151.85	133.51	63.5
1.39926	0.37				28.5811	2.15	173.25	122.58	65.45
1.40926	0.3				28.7867	5.74	186.48	116.6	49.5
1.41927	0.37				28.9923	6.39	182.34	127.91	38.19
1.42927	0.19				29.198	3.45	156.23	142.09	33.61
1.43928	0.32				29.4036	2.67	139.69	149.96	39.1
1.44928	0.22				29.6092	6.44	162.07	161.39	56.24
1.45928	0.17				29.8148	10.49	191.13	156.98	58.93
1.46929	0.24				30.0204	10.44	201.93	129.02	48.18
1.47929	0.28				30.226	7.51	198.29	122.51	39.89
1.4893	0.26				30.4317	6.62	180.98	129.24	43.41
1.4993	0.21				30.6373	6.65	169.28	124.21	57.91
1.50931	0.26				30.8429	3.49	169.45	139.69	69.07
1.51931	0.21				31.0485	1.06	173.35	162.42	62.98
1.52931	0.24				31.2541	1.58	182.23	168.36	45.44
1.53932	0.3				31.4598	4.98	175.97	174.79	32.6
1.54932	0.35				31.6654	6.89	152.26	176.3	32.38
1.55933	0.29				31.871	3.92	140.08	185.35	38.49
1.56933	0.17				32.0766	0.94234	159.77	187.29	43.18
1.57933	0.16				32.2823	0.11088	192.12	164.9	38.77
1.58934	0.31				32.4879	0.19203	206.39	147.96	27.99
1.59934	0.3				32.6935	1.64	212.34	163.32	26.55
1.60935	0.31				32.8991	6.94	211.07	176.71	33.6
1.61935	0.33				33.1047	13.62	175.12	171.68	35.06
1.62936	0.47				33.3103	15.34	140.79	155.47	28.67
1.63936	0.39				33.516	11.31	140.87	142.48	30.93
1.64936	0.78				33.7216	5.17	150.59	141.35	43.95
1.65937	1.28				33.9272	1.16	167.23	158.84	46.94
1.66937	1.82				34.1328	0.12238	182.5	196.52	39.23
1.67938	2.6				34.3384	0.00551	190.5	220.84	40.62
1.68938	3.91				34.5441	0.000495878	207.35	206.21	47.15
1.69938	5.55				34.7497	0.0184	242.29	189.05	50.29
1.70939	7.21				34.9553	0.30418	245.28	184.72	50.72
1.71939	9.39				35.1609	1.93	223.33	175.45	52.96
1.7294	11.38				35.3665	5.46	223.01	155.66	59.99
1.7394	12.14				35.5722	6.68	247.13	140.24	64.41
1.74941	11.75				35.7778	3.86	258.05	155.03	59.37
1.75941	11.51				35.9834	3.98	239.36	188.05	58.89
1.76941	10.36				36.189	10.3	207.82	191.96	63.23
1.77942	9.29				36.3946	14.72	190.09	156.48	65.78
1.78942	6.97				36.6003	14.6	188.91	140.34	58.95
1.79943	5.44				36.8059	18.04	185.68	149.71	39.59
1.80943	4.28				37.0115	21.45	174.49	129.47	25.15
1.81943	2.99				37.2171	19.75	186.21	114.2	27.01
1.82944	2.5				37.4227	16.61	206.3	155.48	36.4
1.83944	1.9				37.6283	14.04	211.63	213.32	40.78
1.84945	1.43				37.834	9.83	222.3	236.48	43.88
1.85945	1.12				38.0396	6.37	239.02	206.66	42.61
1.86946	0.98				38.2452	8.26	255.12	148.24	29.55
1.87946	0.71				38.4508	14.1	255.72	130.41	21.79
1.88946	0.6				38.6564	16.78	242.82	150.05	28.71
1.89947	0.32				38.8621	12.13	255.1	159.27	38.95
1.90947	0.34				39.0677	11.32	264.46	161.77	48.6
1.91948	0.24				39.2733	23.56	254.44	174.04	51.82
1.92948	0.17				39.4789	34.78	233.93	173.57	51.15
1.93948	0.13				39.6846	26.46	212.89	158.62	59.97
1.94949	0.16				39.8902	14.57	211.24	152.48	65.41
1.95949	0.23				40.0958	18.95	218.42	160.58	55.03
1.9695	0.21				40.3014	30.54	243.55	188.81	49.72
1.9795	0.21				40.507	35.37	264.44	206.3	64.94
1.98951	0.25				40.7127	30.93	238.83	195.51	87.83
1.99951	0.26				40.9183	26.07	202.9	189.45	98.3
2.00951	0.23				41.1239	23.63	201.42	191.55	77.35
2.01952	0.25				41.3295	35.34	220.75	183.87	46.63
2.02952	0.27				41.5351	59.94	241.78	180.94	30.33
2.03953	0.19				41.7407	69.46	245.95	182.74	24.93
2.04953	0.2				41.9464	54.77	223.82	166.85	34.72
2.05953	0.17				42.152	31.14	221.61	150.83	48.54
2.06954	0.16				42.3576	24.27	235.84	140.54	46.81
2.07954	0.21				42.5632	44.41	231.17	126.86	37.35
2.08955	0.17				42.7688	66.82	230.79	124.31	34.34
2.09955	0.12				42.9745	72.32	236.45	134.1	37.18
2.10956	0.11				43.1801	66.64	240.04	151.28	39.78
2.11956	0.12				43.3857	58.35	246.73	158.09	47.77
2.12956	0.14				43.5913	56.69	232.37	150.43	56.27
2.13957	0.21				43.7969	67.9	196.05	142.74	54.11
2.14957	0.11				44.0026	74.02	192.03	159.17	47.67
2.15958	0.09				44.2082	60.47	221.61	186.7	57.53
2.16958	0.11				44.4138	47.17	248.38	179.03	72.87
2.17958	0.11				44.6194	55	262.59	161.45	70.9
2.18959	0.11				44.825	79.32	260.2	154.36	63.2
2.19959	0.19				45.0307	101.09	230.73	147.4	67.26
2.2096	0.19				45.2363	108.11	179.72	142.78	70.29
2.2196	0.24				45.4419	112.55	141.6	140.54	48.91
2.22961	0.13				45.6475	115.34	143.62	143.11	30.8
2.23961	0.21				45.8531	98.15	178.93	155.18	37.63
2.24961	0.14				46.0588	90.79	229.03	162.2	52.86
2.25962	0.26				46.2644	106.31	251.73	153.6	63.49
2.26962	0.24				46.47	115.82	229.45	150.59	67.6
2.27963	0.19				46.6756	99.89	210.74	151.74	68.01
2.28963	0.11				46.8812	66.26	222.52	158.18	72.92
2.29964	0.15				47.0869	50.09	260.22	176.13	84.14
2.30964	0.19				47.2925	63.02	290.28	192.88	97.63
2.31964	0.1				47.4981	75.69	279.43	182.18	101.29
2.32965	0.14				47.7037	81.4	250.62	140.75	93.46
2.33965	0.05				47.9093	98.07	231.75	103.76	81.16
2.34966	0.09				48.1149	98.41	224.93	104.97	71.32
2.35966	0.09				48.3206	74.3	240.88	125.62	69.08
2.36966	0.12				48.5262	51.41	256	131.07	70.8
2.37967	0.05				48.7318	43.52	269.55	109.35	66.48
2.38967	0.12				48.9374	56.71	295.44	96.67	64.32
2.39968	0.06				49.143	76.02	302.73	97.13	64.28
2.40968	0.09				49.3487	80.73	281.98	87.08	50.7
2.41969	0.14				49.5543	70.67	243.82	86.03	41.24
2.42969	0.04				49.7599	61.76	233.9	94.69	51.77
2.43969	0.07				49.9655	69.14	276.58	111.34	67.29
2.4497	0.09				50.1711	82.13	306.23	124.59	69.36
2.4597	0.05				50.3768	84.86	279.91	120.2	73.82
2.46971	0.05				50.5824	77.58	262.13	112.37	97.26
2.47971	0.1				50.788	77.91	269.25	117.31	113.3
2.48971	0.1				50.9936	89.19	268.26	133.78	96.44
2.49972	0.1				51.1992	94.47	255.92	140.59	67.4
2.50972	0.11				51.4049	93.49	232.79	125.84	61.76
2.51973	0.08				51.6105	90.24	228.62	107.35	67.5
2.52973	0.04				51.8161	80.41	256.44	108.67	69.22
2.53974	0.09				52.0217	66.35	265.61	134.08	70.32
2.54974	0.08				52.2273	59.44	242.41	166.09	62.98
2.55974	0.06				52.433	59.53	229.52	170.34	60.33
2.56975	0.07				52.6386	70.04	237.37	137.46	74.97
2.57975	0.09				52.8442	93.37	251.86	109.73	88.32
2.58976	0.06				53.0498	115.29	254.49	114.39	81.03
2.59976	0.09				53.2554	115.95	264.74	128.76	63.66
2.60976	0.1				53.461	108.55	260.69	138.15	48.04
2.61977	0.06				53.6667	107.3	217.57	153.06	42.54
2.62977	0.13				53.8723	99.25	200.16	167.54	54.4
2.63978	0.06				54.0779	83.46	235.57	154.52	74.71
2.64978	0.08				54.2835	66.44	265.3	137.91	72.67
2.65979	0.12				54.4892	53.92	250.59	142.28	45.67
2.66979	0.07				54.6948	50.97	216.88	140.63	35.38
2.67979	0.12				54.9004	59.59	191.55	132.86	47.92
2.6898	0.07				55.106	70.78	185.66	138.42	54.14
2.6998	0.07				55.3116	74.23	222.05	141.81	50.15
2.70981	0.1				55.5172	72.32	268.75	131.39	50.89
2.71981	0.07				55.7229	66.05	262.1	117.19	52.8
2.72981	0.08				55.9285	49.83	218.17	110.76	48.47
2.73982	0.12				56.1341	37.02	194.87	97.83	46.94
2.74982	0.1				56.3397	44.79	203.91	93.96	61.8
2.75983	0.09				56.5453	72.29	225.09	118.57	84.31
2.76983	0.06				56.751	94.18	245.98	143.58	94.71
2.77984	0.09				56.9566	83.8	260.62	147.06	72.18
2.78984	0.12				57.1622	61.98	252.32	137.17	42
2.79984	0.04				57.3678	57.77	229.16	132.41	33.64
2.80985	0.03				57.5734	67.49	216.45	134.72	39.52
2.81985	0.09				57.7791	82.45	222.74	148.27	52.53
2.82986	0.06				57.9847	79.54	245.48	186.79	62.39
2.83986	0.05				58.1903	61.84	265.65	214.44	56.41
2.84986	0.07				58.3959	62	284.6	203.63	40.98
2.85987	0.08				58.6015	72.88	294.2	187.13	38.02
2.86987	0.1				58.8072	76.34	281.7	159.26	44.22
2.87988	0.08				59.0128	86.19	263.72	117.61	51.83
2.88988	0.06				59.2184	90.9	260.21	106.9	59.19
2.89989	0.05				59.424	78.67	262.57	119.31	67.52
2.90989	0.08				59.6296	64.21	261.18	119.09	81.66
2.91989	0.06				59.8353	63.67	244.92	125.33	89.53
2.9299	0.09				60.0409	70.3	229.23	145.89	78.09
2.9399	0.07				60.2465	67.39	214.84	163.41	69.11
2.94991	0.08				60.4521	72.45	208.08	171.43	71.15
2.95991	0.08				60.6577	94.02	228.72	176.55	72.07
2.96992	0.1				60.8634	103.31	244.61	160.31	73.35
2.97992	0.08				61.069	89.66	228.61	126.26	70.76
2.98992	0.09				61.2746	67.34	208.49	119.23	60.39
2.99993	0.07				61.4802	53.84	213.87	134.34	52.88
3.00993	0.02				61.6858	53.54	226.63	129.39	62.79
3.01994	0.03				61.8914	58.48	215.43	109.55	75.22
3.02994	0.05				62.0971	64.64	191.7	108.54	67.88
3.03994	0.06				62.3027	71.32	188.51	115.58	56.87
3.04995	0.06				62.5083	75.04	195.89	115.58	54.17
3.05995	0.05				62.7139	80.42	184.97	115.98	47.95
3.06996	0.08				62.9195	86.15	164.18	118.36	37.58
3.07996	0.03				63.1252	82.69	163.36	137.75	38.67
3.08997	0.06				63.3308	74	187.88	180.18	44.84
3.09997	0				63.5364	66.32	207.72	205.49	45.31
3.10997	0.09				63.742	57.52	205.88	192.09	47.98
3.11998	0.05				63.9476	47.59	199.61	166.87	56.25
3.12998	0.06				64.1533	48.42	200.92	148.23	70.58
3.13999	0.12				64.3589	54.59	201.7	155.02	72.84
3.14999	0.1				64.5645	55.87	200.03	169.98	63.01
3.15999	0.08				64.7701	45.61	190.03	159.25	55.46
3.17	0.1				64.9757	30.97	181.19	130.24	60.3
3.18	0.05				65.1814	31.19	183.35	119.02	63.81
3.19001	0.09				65.387	42.89	210.11	125.98	57.31
3.20001	0.06				65.5926	45.75	251.1	111.52	56.43
3.21002	0.07				65.7982	38.74	254.24	82.56	53.72
3.22002	0.08				66.0038	31.24	225	74.56	46.49
3.23002	0.06				66.2094	28.59	217.04	102.25	45.37
3.24003	0.04				66.4151	33.64	234.31	143.69	47.92
3.25003	0.06				66.6207	28.31	246.44	162.18	51.26
3.26004	0.05				66.8263	19.13	234.66	162.19	44.41
3.27004	0.04				67.0319	15.49	201.61	154.14	33.37
3.28004	0.07				67.2375	9.44	159.34	134.5	37.14
3.29005	0.09				67.4432	3.55	138.91	119.79	50.57
3.30005	0.09				67.6488	3.69	169.26	128.09	53.84
3.31006	0.05				67.8544	6.72	213.89	149.24	45.37
3.32006	0.1				68.06	6.09	214.39	157.64	38.65
3.33007	0.06				68.2656	5.09	201.44	158.97	39.97
3.34007	0.11				68.4713	7.3	212.03	158.74	44.56
3.35007	0.13				68.6769	8.4	225.82	135.16	55.08
3.36008	0.1				68.8825	8.36	205.2	105.89	71.25
3.37008	0.02				69.0881	7.38	172.77	116.46	81.7
3.38009	0.03				69.2938	6.6	156.69	152.05	81.31
3.39009	0.07				69.4994	7.54	147.09	156.37	65.35
3.40009	0.04				69.705	7.59	136.11	136.04	39.09
3.4101	0.17				69.9106	10.64	132.73	126.83	28.9
3.4201	0.09				70.1162	13.94	135.82	126.5	39.42
3.43011	0.08				70.3218	8.64	140.95	116.66	43.12
3.44011	0.1				70.5275	2.43	166.03	113.75	38.13
3.45012	0.06				70.7331	0.32908	203.86	127.39	36.89
3.46012	0.04				70.9387	0.46149	202.13	137.18	44.05
3.47012	0.06				71.1443	2.58	168.26	145.35	48.98
3.48013	0.04				71.3499	6.39	151.34	160.24	46.84
3.49013	0.08				71.5556	7.44	147.73	159.01	48.7
3.50014	0.07				71.7612	7.5	151.95	139.27	57.73
3.51014	0.1				71.9668	7.49	150.19	124.12	57.67
3.52014	0.05				72.1724	4.84	134.89	120.41	51.06
3.53015	0.05				72.378	4.51	125.01	125.45	57.82
3.54015	0.05				72.5837	6.88	130.53	125.75	67.57
3.55016	0.05				72.7893	6.1	142.37	125.96	59.42
3.56016	0.07				72.9949	5.32	147.96	129.02	42.13
3.57017	0.07				73.2005	6.87	158.32	136.46	32.03
3.58017	0.12				73.4061	5.46	157.66	142.03	24.11
3.59017	0.09				73.6118	2.11	142.04	143.8	22.61
3.60018	0.06				73.8174	1.59	140.4	152.41	29.4
3.61018	0.08				74.023	6.02	154.4	157.48	35.16
3.62019	0.02				74.2286	13.03	157.84	152.95	36.69
3.63019	0.04				74.4342	11.68	140.79	147.98	34.14
3.64019	0.08				74.6398	4.47	121.22	156.5	30.33
3.6502	0.04				74.8455	0.76038	127.31	174.32	35.03
3.6602	0.11				75.0511	0.05426	141.27	160.87	43.32
3.67021	0.07				75.2567	0.00652	142.41	137.6	50.58
3.68021	0.11				75.4623	0.11132	135.98	139.78	53.84
3.69022	0.06				75.668	1.04	139.97	144.06	53.46
3.70022	0.04				75.8736	4.41	155.84	137.8	48.38
3.71022	0.04				76.0792	9.03	158.92	132.71	50.98
3.72023	0.04				76.2848	10.39	152.34	131.2	68.28
3.73023	0.05				76.4904	8.01	148.62	127.58	74.72
3.74024	0.12				76.696	3.51	144.24	118.32	52.33
3.75024	0.04				76.9017	1.72	141.39	108.17	33.18
3.76025	0.09				77.1073	4.2	137.23	107.7	33.21
3.77025	0.02				77.3129	6.67	127.63	109.2	39.39
3.78025	0.02				77.5185	4.82	123.78	94.95	35.9
3.79026	0.04				77.7241	1.46	142.57	78.82	19.05
3.80026	0.06				77.9298	0.17006	157.96	70.9	11.58
3.81027	0.03				78.1354	0.0094	145.87	78.75	19.61
3.82027	0.04				78.341	0.000199581	135.18	106.93	32.47
3.83027	0.07				78.5466	9.17181e-07	134.85	142.91	44.47
3.84028	0.1				78.7522	0	141.7	157.86	49.06
3.85028	0.05				78.9579	0	153.43	153.19	53.07
3.86029	0.05				79.1635	0	158.93	149.4	59.1
3.87029	0.02				79.3691	0	161.73	146.77	60.3
3.8803	0.07				79.5747	0	160.27	135.03	49.16
3.8903	0.03				79.7803	0	146.91	109.12	33.68
3.9003	0.04				79.986	0	121.54	81.05	28.63
3.91031	0.05				80.1916	0	89.32	65.88	40.22
3.92031	0.06				80.3972	0	78.83	64.16	57.95
3.93032	0.07				80.6028	0	90.93	71.74	59.16
3.94032	0.02				80.8084	0	111.46	82.89	45.52
3.95032	0.05				81.014	0	128.6	82.87	37.43
3.96033	0.03				81.2197	0	133	74.65	47.4
3.97033	0.09				81.4253	0	130.72	82.13	54.57
3.98034	0.08				81.6309	0	124.55	103.74	49.93
3.99034	0.05				81.8365	0	115.74	97.9	41.51
4.00035	0.05				82.0422	6.15333e-08	105.45	77.43	31.94
4.01035	0.1				82.2478	2.43549e-05	99.26	74.82	27.14
4.02035	0.04				82.4534	0.00201	100.49	77.36	30.51
4.03036	0.06				82.659	0.05373	100.16	72.96	39.56
4.04036	0.05				82.8646	0.63127	85.24	67.85	44.64
4.05037	0.1				83.0702	3.21	68.73	63.79	35.44
4.06037	0.1				83.2759	6.42	63.64	70.15	30.71
4.07037	0.09				83.4815	5.64	60.47	85.8	37.35
4.08038	0.09				83.6871	2.15	60.33	97.59	42.19
4.09038	0.08				83.8927	0.34656	64.45	102.08	36.23
4.10039	0.06				84.0983	0.02086	64.41	105.15	25.71
4.11039	0.03				84.304	0.000670953	69.82	98.62	23.89
4.1204	0.07				84.5096	4.59492e-06	79.25	73.84	25.09
4.1304	0.09				84.7152	1.8583e-08	73.27	55.98	25.44
4.1404	0.05				84.9208	2.66617e-07	60.65	50.91	31.25
4.15041	0.09				85.1264	7.58715e-05	59.43	46.12	41.22
4.16041	0.07				85.3321	0.00369	64.68	37.86	41.53
4.17042	0.03				85.5377	0.10239	65.98	38.07	28.66
4.18042	0.04				85.7433	0.94131	52.05	42.28	21.91
4.19042	0.05				85.9489	3.88	38.57	45.81	29.87
4.20043	0.07				86.1545	6.94	39.77	55.83	37.83
4.21043	0.07				86.3602	5.96	41.95	52.35	33.99
4.22044	0.03				86.5658	5.26	38.04	38.19	26.31
4.23044	0.03				86.7714	6.9	29.32	32.79	21
4.24045	0.01				86.977	5.19	24.15	41.72	14.93
4.25045	0.08				87.1826	1.64	30.47	48.85	9.94
4.26045	0.04				87.3883	0.21539	36.78	42.73	14.61
4.27046	0.05				87.5939	0.01324	33.15	32.57	24.09
4.28046	0.09				87.7995	0.000265803	28.24	22.91	32
4.29047	0.04				88.0051	2.21423e-06	30.54	16.57	38.9
4.30047	0.07				88.2107	0	32.25	13.53	44.24
4.31047	0.05				88.4164	0	21.36	8.43	51.72
4.32048	0.03				88.622	0	12.92	4.05	56.46
4.33048	0.08				88.8276	0	14.12	4.55	56.34
4.34049	0.07				89.0332	0	15.62	6.74	56.68
4.35049	0.08				89.2388	0	11.39	4.89	54.67
4.3605	0.05				89.4444	0	4.6	1.45	47.91
4.3705	0.05				89.6501	0	0.94005	0.17962	43.96
4.3805	0.05				89.8557	0	0.30365	0.01045	45.77
4.39051	0.06				90.0613	0	2.07	0.000511744	56.23
4.40051	0.1				90.2669	0	8.33	0.00354	60.73
4.41052	0.06				90.4726	0	14.49	0.09405	47.43
4.42052	0.07				90.6782	0	14.35	1.1	33.17
4.43052	0.03				90.8838	0	15.99	5.78	22.59
4.44053	0.06				91.0894	0	17.7	12.53	19.34
4.45053	0.14				91.295	0	12.66	11.75	29.58
4.46054	0.07				91.5006	0	5.47	4.8	41.68
4.47054	0.03				91.7063	0	1.35	0.90739	46.13
4.48055	0.02				91.9119	0	1.17	0.06212	40
4.49055	0.04				92.1175	0	4.15	0.00214	29.22
4.50055	0.05				92.3231	0	7.12	2.39973e-05	27.49
4.51056	0.1				92.5287	0	5.2	5.62779e-08	33.09
4.52056	0.05				92.7344	0	1.56	5.44919e-06	35.91
4.53057	0.04				92.94	0	0.22997	0.000435909	39.98
4.54057	0.09				93.1456	0	0.01064	0.02286	43.15
4.55058	0.05				93.3512	0	0.000239411	0.31799	40.26
4.56058	0.06				93.5568	0	2.20977e-06	2.07	36.93
4.57058	0.05				93.7625	0	0	5.7	36.48
4.58059	0.07				93.9681	0	0	6.56	36.68
4.59059	0.08				94.1737	0	0	3.13	33.15
4.6006	0.08				94.3793	0	1.32378e-07	0.67041	24.21
4.6106	0.01				94.5849	0	4.58194e-05	0.06116	15.23
4.6206	0.04				94.7906	0	0.00325	0.00345	14.6
4.63061	0.06				94.9962	0	0.06518	0.04446	27.83
4.64061	0.08				95.2018	0	0.82696	0.51412	39.05
4.65062	0.06				95.4074	0	3.44	2.76	37.06
4.66062	0.03				95.613	0	6.41	6.44	31.77
4.67063	0.08				95.8187	0	5.12	5.93	37.15
4.68063	0.04				96.0243	0	2.6	2.38	49.46
4.69063	0.03				96.2299	0	3.98	0.42552	51.36
4.70064	0.06				96.4355	0	6.84	0.03051	38.52
4.71064	0.15				96.6411	0	5.15	0.000723397	28.32
4.72065	0.04				96.8468	4.52482e-08	1.6	1.10446e-05	36.78
4.73065	0.04				97.0524	2.08519e-05	0.23692	4.22604e-08	46.1
4.74065	0.02				97.258	0.00172	0.01607	1.64071e-05	46.56
4.75066	0.04				97.4636	0.04701	0.09172	0.00147	42.15
4.76066	0.08				97.6692	0.58762	1.05	0.04105	32.05
4.77067	0.08				97.8749	3.04	5.5	0.53322	20.58
4.78067	0.01				98.0805	6.29	12.77	2.87	8.59
4.79068	0.03				98.2861	5.81	15.49	6.17	4.19
4.80068	0				98.4917	2.3	15.22	5.94	8.57
4.81068	0.05				98.6973	0.37491	13.96	2.47	17.8
4.82069	0.04				98.9029	0.02518	7.84	0.40993	26.9
4.83069	0.04				99.1086	0.000808636	2.72	0.02968	30
4.8407	0.04				99.3142	5.56925e-06	3.68	0.000954356	28.72
4.8507	0.02				99.5198	2.60963e-08	6.69	6.64149e-06	25.76
4.8607	0.03				99.7254	0	6.65	3.18559e-08	20.81
4.87071	0.03				99.931	0	7.16	0	17.39
4.88071	0.04				100.137	0	11.04	0	22.09
4.89072	0.08				100.342	5.15343e-08	11.82	0	34.57
4.90072	0.03				100.548	1.46071e-05	8.1	0	46.68
4.91073	0.06				100.754	0.00128	7.31	0	48.97
4.92073	0.04				100.959	0.04181	7.79	0	40.86
4.93073	0.06				101.165	0.50773	7.2	0	32.86
4.94074	0.1				101.37	2.69	7.04	0	28.6
4.95074	0.06				101.576	6.43	4.29	0	24.88
4.96075	0.04				101.782	5.99	1.27	0	24.8
4.97075	0.05				101.987	2.44	0.14563	0	29.27
4.98075	0.03				102.193	0.70168	0.0067	0	37.89
4.99076	0				102.398	1.98	0.000154347	0	44.31
5.00076	0.06				102.604	5.44	9.7229e-07	0	47.62
5.01077	0.03				102.81	6.57	0	4.61324e-07	51.25
5.02077	0.03				103.015	3.44	0	1.09153e-07	41.1
5.03078	0.04				103.221	0.77726	0	0	34.26
5.04078	0.02				103.427	0.0607	0	0	40.37
5.05078	0.04				103.632	0.00285	0	0	36.33
5.06079	0.06				103.838	3.21978e-05	0	0	20.44
5.07079	0.08				104.043	6.00855e-06	0	0	8.27
5.0808	0.04				104.249	0.000643654	0	0	10.4
5.0908	0.03				104.455	0.02878	7.32238e-07	0	26.03
5.1008	0.06				104.66	0.50793	9.74046e-05	0	38.8
5.11081	0.06				104.866	3.38	0.00535	0	34.16
5.12081	0.09				105.072	10.35	0.12396	0	21.95
5.13082	0.04				105.277	13.5	1.08	0	21.57
5.14082	0.11				105.483	7.39	4.15	0	42.85
5.15083	0.04				105.688	1.72	6.97	0	60.84
5.16083	0.08				105.894	0.18435	4.9	1.0022e-07	49.87
5.17083	0.03				106.1	0.00731	2.62	4.77392e-05	28.85
5.18084	0.06				106.305	0.000125417	4.91	0.00273	20.52
5.19084	0.03				106.511	7.09767e-07	8.45	0.07931	23.73
5.20085	0.03				106.716	0	9.03	0.76007	29.42
5.21085	0				106.922	4.8468e-09	7.91	3.51	27.25
5.22086	0.06				107.128	2.06383e-06	4.44	6.76	17.97
5.23086	0				107.333	0.000299481	1.24	5.35	18
5.24086	0.1				107.539	0.01107	0.6456	1.79	35.93
5.25087	0.08				107.745	0.22337	3.42	0.27171	54.16
5.26087	0.05				107.95	1.63	11.02	0.01632	57.53
5.27088	0.05				108.156	4.96	17.25	0.000342558	51.47
5.28088	0.08				108.361	6.82	15.29	3.32038e-06	36.29
5.29088	0.02				108.567	3.93	7.64	0	31.94
5.30089	0.01				108.773	1.14	5.33	0	44.37
5.31089	0.06				108.978	1.85	6.12	0	52.21
5.3209	0.06				109.184	5.2	4.11	0	45.17
5.3309	0.07				109.39	6.63	1.8	0	34.12
5.34091	0.04				109.595	3.69	3.3	0	29.1
5.35091	0.1				109.801	0.88661	6.42	0	25.54
5.36091	0.08				110.006	0.08094	5.7	0	19.35
5.37092	0.05				110.212	0.00352	2.72	0	13.8
5.38092	0.06				110.418	5.95725e-05	3.74	5.87121e-07	11.8
5.39093	0.04				110.623	1.35217e-07	10.22	0.000119151	12.75
5.40093	0.06				110.829	0	17.13	0.00524	18.02
5.41093	0.02				111.034	0	17.53	0.13043	20.97
5.42094	0.03				111.24	0	14.93	1.26	18.06
5.43094	0.02				111.446	0	14.87	5.49	16.56
5.44095	0.04				111.651	0	10.15	11.64	17.47
5.45095	0.02				111.857	0	3.27	11.82	16.56
5.46096	0.03				112.063	0	0.40655	5.47	16.98
5.47096	0.04				112.268	0	0.0354	1.23	19.11
5.48096	0.03				112.474	0	0.2291	0.12486	18.89
5.49097	0.07				112.679	0	1.53	0.00547	19.41
5.50097	0.09				112.885	0	5.08	8.65609e-05	25.17
5.51098	0.05				113.091	0	6.89	7.27072e-07	30.44
5.52098	0.09				113.296	0	3.83	0	31.02
5.53098	0.04				113.502	0	0.91022	0	30.7
5.54099	0.09
5.55099	0.05
5.561	0.07
5.571	0.06
5.58101	0.05
5.59101	0.09
5.60101	0.04
5.61102	0.04
5.62102	0.08
5.63103	0.04
5.64103	0.11
5.65103	0.06
5.66104	0.06
5.67104	0.08
5.68105	0.05
5.69105	0.09
5.70106	0.13
5.71106	0.09
5.72106	0.04
5.73107	0.04
5.74107	0.07
5.75108	0.07
5.76108	0.11
5.77108	0.06
5.78109	0.12
5.79109	0.18
5.8011	0.18
5.8111	0.18
5.82111	0.33
5.83111	0.32
5.84111	0.35
5.85112	0.36
5.86112	0.38
5.87113	0.54
5.88113	0.5
5.89113	0.5
5.90114	0.63
5.91114	0.48
5.92115	0.48
5.93115	0.59
5.94116	0.41
5.95116	0.41
5.96116	0.3
5.97117	0.24
5.98117	0.26
5.99118	0.22
6.00118	0.21
6.01119	0.1
6.02119	0.1
6.03119	0.08
6.0412	0.07
6.0512	0.05
6.06121	0.06
6.07121	0.08
6.08121	0.05
6.09122	0.02
6.10122	0.02
6.11123	0.01
6.12123	0.05
6.13124	0.07
6.14124	0.02
6.15124	0.07
6.16125	0.04
6.17125	0.09
6.18126	0.04
6.19126	0.01
6.20126	0.02
6.21127	0.07
6.22127	0.06
6.23128	0.06
6.24128	0.12
6.25129	0.08
6.26129	0.05
6.27129	0.07
6.2813	0.06
6.2913	0.04
6.30131	0.05
6.31131	0.06
6.32131	0.03
6.33132	0.04
6.34132	0.04
6.35133	0.03
6.36133	0.07
6.37134	0.04
6.38134	0.05
6.39134	0.08
6.40135	0.03
6.41135	0.03
6.42136	0.06
6.43136	0.14
6.44136	0.04
6.45137	0.17
6.46137	0.13
6.47138	0.12
6.48138	0.06
6.49139	0.12
6.50139	0.05
6.51139	0.1
6.5214	0.16
6.5314	0.14
6.54141	0.07
6.55141	0.12
6.56141	0.09
6.57142	0.07
6.58142	0.03
6.59143	0.17
6.60143	0.04
6.61144	0.06
6.62144	0.07
6.63144	0.05
6.64145	0.06
6.65145	0.05
6.66146	0.06
6.67146	0.04
6.68146	0.06
6.69147	0.06
6.70147	0.03
6.71148	0.01
6.72148	0.04
6.73149	0.05
6.74149	0.04
6.75149	0.08
6.7615	0.04
6.7715	0.08
6.78151	0.03
6.79151	0.04
6.80152	0.09
6.81152	0.04
6.82152	0.02
6.83153	0.07
6.84153	0.09
6.85154	0.03
6.86154	0.04
6.87154	0.01
6.88155	0.06
6.89155	0.06
6.90156	0.07
6.91156	0.03
6.92157	0.08
6.93157	0.05
6.94157	0.05
6.95158	0.06
6.96158	0.04
6.97159	0.02
6.98159	0.08
6.99159	0.02
7.0016	0.04
7.0116	0.02
7.02161	0.1
7.03161	0.06
7.04162	0.07
7.05162	0.01
7.06162	0.03
7.07163	0.05
7.08163	0.05
7.09164	0.03
7.10164	0.04
7.11164	0.03
7.12165	0.06
7.13165	0.03
7.14166	0.05
7.15166	0.05
7.16167	0.04
7.17167	0.02
7.18167	0.03
7.19168	0.01
7.20168	0.03
7.21169	0.03
7.22169	0.07
7.23169	0.05
7.2417	0.04
7.2517	0.01
7.26171	0
7.27171	0.04
7.28172	0.05
7.29172	0.07
7.30172	0.07
7.31173	0.05
7.32173	0.02
7.33174	0.07
7.34174	0.1
7.35174	0.03
7.36175	0.06
7.37175	0.12
7.38176	0.05
7.39176	0.06
7.40177	0.07
7.41177	0.06
7.42177	0.05
7.43178	0.05
7.44178	0.04
7.45179	0.02
7.46179	0.08
7.4718	0.03
7.4818	0.03
7.4918	0.04
7.50181	0.03
7.51181	0.02
7.52182	0.07
7.53182	0.05
7.54182	0.03
7.55183	0.03
7.56183	0.02
7.57184	0.06
7.58184	0.08
7.59185	0.13
7.60185	0.06
7.61185	0.08
7.62186	0.04
7.63186	0.07
7.64187	0.04
7.65187	0.02
7.66187	0.07
7.67188	0.06
7.68188	0.06
7.69189	0.09
7.70189	0.02
7.7119	0.07
7.7219	0.04
7.7319	0.01
7.74191	0.02
7.75191	0.05
7.76192	0.09
7.77192	0.07
7.78192	0.04
7.79193	0.05
7.80193	0.02
7.81194	0.08
7.82194	0.04
7.83195	0.11
7.84195	0.09
7.85195	0.1
7.86196	0.07
7.87196	0.17
7.88197	0.23
7.89197	0.17
7.90197	0.38
7.91198	0.49
7.92198	0.63
7.93199	0.74
7.94199	0.93
7.952	1.07
7.962	1.46
7.972	1.5
7.98201	1.72
7.99201	2.01
8.00202	2.59
8.01202	2.57
8.02202	2.88
8.03203	2.95
8.04203	2.79
8.05204	2.62
8.06204	2.43
8.07205	2.35
8.08205	2.37
8.09205	1.83
8.10206	1.54
8.11206	1.21
8.12207	1.16
8.13207	0.93
8.14207	0.97
8.15208	0.65
8.16208	0.48
8.17209	0.42
8.18209	0.32
8.1921	0.19
8.2021	0.15
8.2121	0.19
8.22211	0.14
8.23211	0.14
8.24212	0.13
8.25212	0.1
8.26213	0.17
8.27213	0.14
8.28213	0.26
8.29214	0.28
8.30214	0.16
8.31215	0.32
8.32215	0.38
8.33215	0.39
8.34216	0.58
8.35216	0.37
8.36217	0.5
8.37217	0.47
8.38218	0.6
8.39218	0.37
8.40218	0.69
8.41219	0.57
8.42219	0.61
8.4322	0.47
8.4422	0.37
8.4522	0.32
8.46221	0.38
8.47221	0.36
8.48222	0.25
8.49222	0.21
8.50223	0.19
8.51223	0.17
8.52223	0.11
8.53224	0.11
8.54224	0.16
8.55225	0.12
8.56225	0.1
8.57225	0.04
8.58226	0.07
8.59226	0.03
8.60227	0
8.61227	0.02
8.62228	0.05
8.63228	0.06
8.64228	0.05
8.65229	0.07
8.66229	0.01
8.6723	0.07
8.6823	0.04
8.6923	0.11
8.70231	0.05
8.71231	0.06
8.72232	0.07
8.73232	0.11
8.74233	0.11
8.75233	0.12
8.76233	0.1
8.77234	0.17
8.78234	0.14
8.79235	0.11
8.80235	0.21
8.81235	0.24
8.82236	0.28
8.83236	0.32
8.84237	0.36
8.85237	0.38
8.86238	0.4
8.87238	0.32
8.88238	0.3
8.89239	0.43
8.90239	0.34
8.9124	0.44
8.9224	0.42
8.9324	0.48
8.94241	0.41
8.95241	0.35
8.96242	0.29
8.97242	0.29
8.98243	0.27
8.99243	0.19
9.00243	0.14
9.01244	0.13
9.02244	0.11
9.03245	0.1
9.04245	0.04
9.05246	0.06
9.06246	0.06
9.07246	0.05
9.08247	0.04
9.09247	0.01
9.10248	0.01
9.11248	0.01
9.12248	0
9.13249	0.05
9.14249	0.01
9.1525	0.02
9.1625	0.02
9.17251	0.02
9.18251	0.01
9.19251	0.02
9.20252	0.03
9.21252	0.03
9.22253	0
9.23253	0.01
9.24253	0.03
9.25254	0
9.26254	0.02
9.27255	0.02
9.28255	0.02
9.29256	0.07
9.30256	0.04
9.31256	0.06
9.32257	0.03
9.33257	0.03
9.34258	0.04
9.35258	0.04
9.36258	0.02
9.37259	0.02
9.38259	0.01
9.3926	0.05
9.4026	0.06
9.41261	0.03
9.42261	0.04
9.43261	0.09
9.44262	0.05
9.45262	0.04
9.46263	0.06
9.47263	0.06
9.48263	0.04
9.49264	0.11
9.50264	0.05
9.51265	0.18
9.52265	0.09
9.53266	0.08
9.54266	0.12
9.55266	0.11
9.56267	0.11
9.57267	0.16
9.58268	0.15
9.59268	0.13
9.60268	0.18
9.61269	0.14
9.62269	0.3
9.6327	0.27
9.6427	0.24
9.65271	0.33
9.66271	0.24
9.67271	0.22
9.68272	0.26
9.69272	0.13
9.70273	0.27
9.71273	0.18
9.72274	0.25
9.73274	0.19
9.74274	0.18
9.75275	0.17
9.76275	0.17
9.77276	0.09
9.78276	0.13
9.79276	0.13
9.80277	0.13
9.81277	0.13
9.82278	0.13
9.83278	0.1
9.84279	0.12
9.85279	0.1
9.86279	0.08
9.8728	0.05
9.8828	0.15
9.89281	0.1
9.90281	0.07
9.91281	0.12
9.92282	0.1
9.93282	0.07
9.94283	0.08
9.95283	0.08
9.96284	0.03
9.97284	0.11
9.98284	0.14
9.99285	0.09
10.0029	0.17
10.0129	0.12
10.0229	0.09
10.0329	0.09
10.0429	0.07
10.0529	0.05
10.0629	0.03
10.0729	0.07
10.0829	0.05
10.0929	0.03
10.1029	0.06
10.1129	0.04
10.1229	0.06
10.1329	0.03
10.1429	0.02
10.1529	0.03
10.1629	0.03
10.1729	0.04
10.1829	0.02
10.1929	0.04
10.2029	0.01
10.2129	0.02
10.2229	0.03
10.233	0.04
10.243	0.04
10.253	0.04
10.263	0
10.273	0.02
10.283	0.04
10.293	0.02
10.303	0.03
10.313	0.03
10.323	0.01
10.333	0.03
10.343	0
10.353	0.04
10.363	0.01
10.373	0.01
10.383	0.05
10.393	0.04
10.403	0.02
10.413	0.02
10.423	0.02
10.433	0.03
10.443	0.02
10.453	0.01
10.463	0.02
10.4731	0.01
10.4831	0
10.4931	0.05
10.5031	0.01
10.5131	0.05
10.5231	0.01
10.5331	0.05
10.5431	0.03
10.5531	0.02
10.5631	0.02
10.5731	0.01
10.5831	0.04
10.5931	0.03
10.6031	0.04
10.6131	0.01
10.6231	0.02
10.6331	0.03
10.6431	0.01
10.6531	0.02
10.6631	0.03
10.6731	0.01
10.6831	0.03
10.6931	0.03
10.7031	0.01
10.7132	0.03
10.7232	0.01
10.7332	0.04
10.7432	0.05
10.7532	0.01
10.7632	0.01
10.7732	0.03
10.7832	0.01
10.7932	0.05
10.8032	0.01
10.8132	0.02
10.8232	0
10.8332	0.02
10.8432	0.01
10.8532	0.01
10.8632	0.03
10.8732	0.02
10.8832	0.04
10.8932	0.01
10.9032	0.04
10.9132	0
10.9232	0.01
10.9332	0.06
10.9432	0
10.9533	0.05
10.9633	0.04
10.9733	0.03
10.9833	0.03
10.9933	0.04
11.0033	0.01
11.0133	0
11.0233	0.03
11.0333	0.03
11.0433	0
11.0533	0.06
11.0633	0.05
11.0733	0.03
11.0833	0.01
11.0933	0.03
11.1033	0.03
11.1133	0.03
11.1233	0
11.1333	0.01
11.1433	0.05
11.1533	0.03
11.1633	0.03
11.1733	0.02
11.1833	0.09
11.1934	0.09
11.2034	0.05
11.2134	0.01
11.2234	0.07
11.2334	0.1
11.2434	0.04
11.2534	0.04
11.2634	0.04
11.2734	0.07
11.2834	0.09
11.2934	0.04
11.3034	0.05
11.3134	0.01
11.3234	0.01
11.3334	0.09
11.3434	0.04
11.3534	0.04
11.3634	0.06
11.3734	0.05
11.3834	0.05
11.3934	0.01
11.4034	0.03
11.4134	0.07
11.4234	0.02
11.4335	0.01
11.4435	0.02
11.4535	0.03
11.4635	0.02
11.4735	0.04
11.4835	0.04
11.4935	0.06
11.5035	0.05
11.5135	0.05
11.5235	0.02
11.5335	0.02
11.5435	0.03
11.5535	0.05
11.5635	0.01
11.5735	0.02
11.5835	0.07
11.5935	0.09
11.6035	0.02
11.6135	0.01
11.6235	0.03
11.6335	0.05
11.6435	0.01
11.6535	0.03
11.6636	0.06
11.6736	0.03
11.6836	0.03
11.6936	0.04
11.7036	0.03
11.7136	0.01
11.7236	0.04
11.7336	0
11.7436	0.01
11.7536	0.01
11.7636	0.02
11.7736	0.06
11.7836	0.01
11.7936	0.03
11.8036	0.01
11.8136	0.02
11.8236	0.02
11.8336	0
11.8436	0.05
11.8536	0.02
11.8636	0.03
11.8736	0
11.8836	0.05
11.8936	0.01
11.9037	0.03
11.9137	0.02
11.9237	0.03
11.9337	0.03
11.9437	0.01
11.9537	0.03
11.9637	0.02
11.9737	0.04
11.9837	0.02
11.9937	0.01
12.0037	0.03
12.0137	0.01
12.0237	0.04
12.0337	0.01
12.0437	0.04
12.0537	0.02
12.0637	0.04
12.0737	0.02
12.0837	0.01
12.0937	0.05
12.1037	0.03
12.1137	0.03
12.1237	0.03
12.1337	0.03
12.1438	0.01
12.1538	0.04
12.1638	0.01
12.1738	0.01
12.1838	0.03
12.1938	0.04
12.2038	0.02
12.2138	0.01
12.2238	0.01
12.2338	0.02
12.2438	0.01
12.2538	0.02
12.2638	0.05
12.2738	0.04
12.2838	0.02
12.2938	0.02
12.3038	0.05
12.3138	0.02
12.3238	0.01
12.3338	0
12.3438	0.03
12.3538	0.02
12.3638	0.03
12.3738	0.02
12.3839	0.03
12.3939	0.04
12.4039	0.06
12.4139	0.02
12.4239	0.02
12.4339	0.03
12.4439	0
12.4539	0.02
12.4639	0.02
12.4739	0.03
12.4839	0.01
12.4939	0.03
12.5039	0.01
12.5139	0.01
12.5239	0.02
12.5339	0.02
12.5439	0.02
12.5539	0
12.5639	0.02
12.5739	0
12.5839	0.01
12.5939	0.01
12.6039	0.02
12.6139	0.02
12.624	0.01
12.634	0.02
12.644	0.04
12.654	0.01
12.664	0.01
12.674	0.01
12.684	0.03
12.694	0.01
12.704	0.02
12.714	0.04
12.724	0.05
12.734	0.02
12.744	0.03
12.754	0.02
12.764	0.02
12.774	0.03
12.784	0
12.794	0
12.804	0.01
12.814	0.03
12.824	0.01
12.834	0.01
12.844	0.01
12.854	0.04
12.8641	0.02
12.8741	0.01
12.8841	0
12.8941	0
12.9041	0.01
12.9141	0.05
12.9241	0.02
12.9341	0.03
12.9441	0.02
12.9541	0.04
12.9641	0.03
12.9741	0.01
12.9841	0.05
12.9941	0.03
13.0041	0.01
13.0141	0.03
13.0241	0.01
13.0341	0.03
13.0441	0
13.0541	0
13.0641	0.04
13.0741	0.04
13.0841	0.04
13.0941	0.01
13.1042	0.05
13.1142	0
13.1242	0.03
13.1342	0.02
13.1442	0.03
13.1542	0.02
13.1642	0.03
13.1742	0.01
13.1842	0.02
13.1942	0
13.2042	0.03
13.2142	0.02
13.2242	0.02
13.2342	0.04
13.2442	0.02
13.2542	0
13.2642	0.02
13.2742	0.01
13.2842	0.06
13.2942	0.03
13.3042	0.02
13.3142	0.01
13.3242	0.02
13.3342	0.01
13.3443	0
13.3543	0.03
13.3643	0.04
13.3743	0.01
13.3843	0.01
13.3943	0.04
13.4043	0.03
13.4143	0.01
13.4243	0
13.4343	0.02
13.4443	0.01
13.4543	0.02
13.4643	0.05
13.4743	0.01
13.4843	0.01
13.4943	0.03
13.5043	0.01
13.5143	0.03
13.5243	0.02
13.5343	0.03
13.5443	0.02
13.5543	0.03
13.5643	0.02
13.5743	0.01
13.5844	0.01
13.5944	0.02
13.6044	0.02
13.6144	0.03
13.6244	0.01
13.6344	0.02
13.6444	0
13.6544	0.02
13.6644	0.01
13.6744	0.01
13.6844	0.01
13.6944	0.02
13.7044	0.03
13.7144	0.02
13.7244	0.01
13.7344	0.02
13.7444	0
13.7544	0.01
13.7644	0.04
13.7744	0
13.7844	0.01
13.7944	0.03
13.8044	0
13.8144	0
13.8245	0.02
13.8345	0.04
13.8445	0.04
13.8545	0.02
13.8645	0.01
13.8745	0
13.8845	0.02
13.8945	0.03
13.9045	0.01
13.9145	0.02
13.9245	0.02
13.9345	0.01
13.9445	0.02
13.9545	0.01
13.9645	0.03
13.9745	0.02
13.9845	0.01
13.9945	0.01
14.0045	0.03
14.0145	0.02
14.0245	0.04
14.0345	0.03
14.0445	0.04
14.0545	0.02
14.0646	0.03
14.0746	0.02
14.0846	0.02
14.0946	0
14.1046	0.03
14.1146	0.01
14.1246	0.02
14.1346	0.04
14.1446	0.02
14.1546	0.05
14.1646	0
14.1746	0.01
14.1846	0.02
14.1946	0.01
14.2046	0.02
14.2146	0.02
14.2246	0.01
14.2346	0.02
14.2446	0
14.2546	0.02
14.2646	0.04
14.2746	0.03
14.2846	0.02
14.2946	0.02
14.3047	0
14.3147	0
14.3247	0.02
14.3347	0.02
14.3447	0.01
14.3547	0.01
14.3647	0.03
14.3747	0
14.3847	0.03
14.3947	0.02
14.4047	0.03
14.4147	0.02
14.4247	0
14.4347	0.01
14.4447	0.02
14.4547	0.02
14.4647	0.01
14.4747	0.02
14.4847	0.05
14.4947	0.01
14.5047	0.03
14.5147	0.01
14.5247	0
14.5347	0.02
14.5448	0.01
14.5548	0.01
14.5648	0.01
14.5748	0.02
14.5848	0.01
14.5948	0.04
14.6048	0.01
14.6148	0.01
14.6248	0.01
14.6348	0.03
14.6448	0.01
14.6548	0.02
14.6648	0
14.6748	0
14.6848	0.02
14.6948	0.03
14.7048	0.05
14.7148	0.01
14.7248	0.03
14.7348	0
14.7448	0.03
14.7548	0.02
14.7648	0.02
14.7748	0.02
14.7849	0.01
14.7949	0.03
14.8049	0.03
14.8149	0.03
14.8249	0.01
14.8349	0.04
14.8449	0.01
14.8549	0.04
14.8649	0.01
14.8749	0.02
14.8849	0
14.8949	0
14.9049	0.02
14.9149	0.02
14.9249	0.01
14.9349	0.01
14.9449	0.01
14.9549	0
14.9649	0.04
14.9749	0
14.9849	0.03
14.9949	0.02
15.0049	0.01
15.0149	0.02
15.025	0.02
15.035	0.03
15.045	0.02
15.055	0.04
15.065	0.02
15.075	0.02
15.085	0
15.095	0.05
15.105	0.03
15.115	0
15.125	0.01
15.135	0.01
15.145	0.02
15.155	0.07
15.165	0.04
15.175	0.03
15.185	0
15.195	0.02
15.205	0.02
15.215	0.01
15.225	0.01
15.235	0.01
15.245	0
15.255	0.03
15.2651	0
15.2751	0.02
15.2851	0
15.2951	0.05
15.3051	0.01
15.3151	0.02
15.3251	0.01
15.3351	0.01
15.3451	0.01
15.3551	0.03
15.3651	0.01
15.3751	0.03
15.3851	0
15.3951	0.02
15.4051	0
15.4151	0.01
15.4251	0.01
15.4351	0.02
15.4451	0.02
15.4551	0.02
15.4651	0
15.4751	0.01
15.4851	0
15.4952	0.01
15.5052	0.02
15.5152	0
15.5252	0.06
15.5352	0.02
15.5452	0.02
15.5552	0.01
15.5652	0.01
15.5752	0
15.5852	0.05
15.5952	0
15.6052	0.02
15.6152	0.01
15.6252	0.01
15.6352	0.03
15.6452	0
15.6552	0
15.6652	0.03
15.6752	0.03
15.6852	0
15.6952	0.01
15.7052	0.01
15.7152	0.01
15.7252	0.01
15.7353	0.03
15.7453	0.02
15.7553	0.02
15.7653	0.01
15.7753	0.02
15.7853	0.01
15.7953	0
15.8053	0.01
15.8153	0.01
15.8253	0.03
15.8353	0
15.8453	0.01
15.8553	0.04
15.8653	0.02
15.8753	0.04
15.8853	0.03
15.8953	0.04
15.9053	0.01
15.9153	0.04
15.9253	0.01
15.9353	0.01
15.9453	0.01
15.9553	0.02
15.9653	0.01
15.9754	0
15.9854	0.01
15.9954	0.04
16.0054	0
16.0154	0.02
16.0254	0.03
16.0354	0
16.0454	0.02
16.0554	0.04
16.0654	0
16.0754	0.02
16.0854	0.01
16.0954	0.02
16.1054	0.02
16.1154	0
16.1254	0.03
16.1354	0
16.1454	0.01
16.1554	0
16.1654	0.02
16.1754	0.06
16.1854	0
16.1954	0.03
16.2054	0.01
16.2155	0
16.2254	0.01
16.2355	0.02
16.2455	0.04
16.2555	0.02
16.2655	0.02
16.2755	0.04
16.2855	0.01
16.2955	0.04
16.3055	0.01
16.3155	0.02
16.3255	0.03
16.3355	0.03
16.3455	0.01
16.3555	0
16.3655	0.01
16.3755	0
16.3855	0.01
16.3955	0.03
16.4055	0.02
16.4155	0.03
16.4255	0
16.4355	0.01
16.4455	0.01
16.4555	0.02
16.4656	0
16.4755	0.01
16.4856	0.01
16.4956	0.02
16.5056	0.01
16.5156	0.02
16.5256	0.04
16.5356	0.02
16.5456	0.02
16.5556	0.01
16.5656	0.01
16.5756	0.01
16.5856	0.01
16.5956	0.02
16.6056	0.03
16.6156	0.01
16.6256	0.01
16.6356	0.01
16.6456	0.04
16.6556	0.06
16.6656	0.02
16.6756	0.01
16.6856	0.02
16.6957	0.04
16.7056	0.02
16.7157	0.02
16.7257	0.01
16.7357	0
16.7457	0.03
16.7557	0.02
16.7657	0.04
16.7757	0.01
16.7857	0.02
16.7957	0
16.8057	0.01
16.8157	0.04
16.8257	0.01
16.8357	0.01
16.8457	0.03
16.8557	0.02
16.8657	0.03
16.8757	0
16.8857	0.01
16.8957	0
16.9057	0
16.9157	0.01
16.9257	0
16.9357	0.01
16.9458	0.02
16.9558	0.03
16.9658	0.02
16.9758	0.02
16.9858	0
16.9958	0.05
17.0058	0.02
17.0158	0.02
17.0258	0.01
17.0358	0.03
17.0458	0.02
17.0558	0.01
17.0658	0.01
17.0758	0
17.0858	0.01
17.0958	0
17.1058	0.03
17.1158	0.01
17.1258	0.01
17.1358	0.04
17.1458	0.03
17.1558	0.01
17.1658	0.01
17.1759	0.03
17.1858	0
17.1959	0.01
17.2059	0.03
17.2159	0.01
17.2259	0.01
17.2359	0.01
17.2459	0.03
17.2559	0
17.2659	0
17.2759	0.01
17.2859	0
17.2959	0.01
17.3059	0
17.3159	0.01
17.3259	0.02
17.3359	0.02
17.3459	0
17.3559	0.01
17.3659	0.02
17.3759	0
17.3859	0.01
17.3959	0.01
17.4059	0.03
17.4159	0
17.426	0.01
17.436	0.05
17.446	0.01
17.456	0
17.466	0
17.476	0
17.486	0.03
17.496	0.04
17.506	0.01
17.516	0
17.526	0
17.536	0.02
17.546	0.02
17.556	0.02
17.566	0
17.576	0.01
17.586	0.05
17.596	0.05
17.606	0.03
17.616	0.02
17.626	0.01
17.636	0.01
17.646	0
17.6561	0.03
17.666	0.01
17.6761	0.01
17.6861	0.02
17.6961	0.01
17.7061	0.03
17.7161	0.01
17.7261	0.02
17.7361	0.03
17.7461	0.01
17.7561	0.03
17.7661	0
17.7761	0
17.7861	0.01
17.7961	0
17.8061	0.02
17.8161	0.02
17.8261	0
17.8361	0
17.8461	0.02
17.8561	0.01
17.8661	0.02
17.8761	0.01
17.8861	0.03
17.8961	0
17.9062	0
17.9162	0.01
17.9262	0
17.9362	0
17.9462	0.01
17.9562	0.01
17.9662	0.01
17.9762	0.02
17.9862	0.03
17.9962	0.01
18.0062	0.02
18.0162	0
18.0262	0.01
18.0362	0.02
18.0462	0
18.0562	0.03
18.0662	0.02
18.0762	0.01
18.0862	0
18.0962	0
18.1062	0.01
18.1162	0
18.1262	0.04
18.1363	0.02
18.1462	0
18.1563	0.02
18.1663	0.01
18.1763	0.01
18.1863	0.04
18.1963	0.02
18.2063	0.01
18.2163	0.01
18.2263	0
18.2363	0.03
18.2463	0
18.2563	0.05
18.2663	0.02
18.2763	0
18.2863	0.01
18.2963	0.01
18.3063	0.01
18.3163	0
18.3263	0.01
18.3363	0.02
18.3463	0
18.3563	0.03
18.3663	0.04
18.3763	0.03
18.3864	0.02
18.3964	0.03
18.4064	0
18.4164	0.01
18.4264	0.02
18.4364	0.03
18.4464	0
18.4564	0.01
18.4664	0
18.4764	0
18.4864	0.02
18.4964	0.01
18.5064	0.02
18.5164	0
18.5264	0
18.5364	0.02
18.5464	0
18.5564	0.03
18.5664	0.02
18.5764	0.02
18.5864	0.01
18.5964	0
18.6064	0.01
18.6165	0
18.6264	0
18.6365	0.03
18.6465	0.03
18.6565	0.03
18.6665	0.02
18.6765	0.01
18.6865	0.02
18.6965	0.02
18.7065	0.02
18.7165	0.04
18.7265	0
18.7365	0
18.7465	0.02
18.7565	0.04
18.7665	0.01
18.7765	0.01
18.7865	0.02
18.7965	0.02
18.8065	0.01
18.8165	0.02
18.8265	0
18.8365	0
18.8465	0.01
18.8565	0.01
18.8666	0
18.8766	0.01
18.8866	0.02
18.8966	0.03
18.9066	0.02
18.9166	0.01
18.9266	0.03
18.9366	0.02
18.9466	0.01
18.9566	0
18.9666	0
18.9766	0.01
18.9866	0
18.9966	0.02
19.0066	0.02
19.0166	0
19.0266	0
19.0366	0.01
19.0466	0.01
19.0566	0
19.0666	0.01
19.0766	0.03
19.0866	0
19.0967	0.01
19.1066	0
19.1167	0.01
19.1267	0.04
19.1367	0.03
19.1467	0.03
19.1567	0.01
19.1667	0
19.1767	0.01
19.1867	0.02
19.1967	0.01
19.2067	0
19.2167	0
19.2267	0.02
19.2367	0.01
19.2467	0.01
19.2567	0.02
19.2667	0.03
19.2767	0.02
19.2867	0.01
19.2967	0.01
19.3067	0.01
19.3167	0.01
19.3268	0.01
19.3367	0
19.3468	0.03
19.3568	0.02
19.3668	0
19.3768	0.01
19.3868	0.02
19.3968	0.01
19.4068	0.02
19.4168	0
19.4268	0.01
19.4368	0.04
19.4468	0.01
19.4568	0.02
19.4668	0
19.4768	0.03
19.4868	0
19.4968	0
19.5068	0.01
19.5168	0.01
19.5268	0
19.5368	0
19.5468	0.02
19.5568	0.01
19.5668	0.03
19.5769	0
19.5868	0.01
19.5969	0.01
19.6069	0.03
19.6169	0.02
19.6269	0.02
19.6369	0
19.6469	0.01
19.6569	0.01
19.6669	0
19.6769	0.01
19.6869	0.01
19.6969	0.01
19.7069	0.03
19.7169	0.01
19.7269	0
19.7369	0.01
19.7469	0.02
19.7569	0.01
19.7669	0
19.7769	0.01
19.7869	0.02
19.7969	0
19.807	0.04
19.8169	0
19.827	0.02
19.837	0.02
19.847	0.01
19.857	0.02
19.867	0.02
19.877	0
19.887	0.01
19.897	0.01
19.907	0.01
19.917	0.02
19.927	0.01
19.937	0.01
19.947	0.03
19.957	0.03
19.967	0.04
19.977	0
19.987	0.01
19.997	0
[truncated: 2,001 more rows]

## Sheet: Figure 1g
Size	m-SiO2	WMO/ZSM-5	WMO/SiO2	WMO/m-SiO2
7.7133	0.00827	0.03195	0.00018882	0.00372
8.0683	0.00795	0.03221	0.00020287	0.0022
8.4397	0.00714	0	0.00015406	0
8.8282	0.00559	0.00104	5.0529e-05	0
9.2345	0.00080601	0.00237	0	0
9.6595	0	0.00153	0	0
10.1041	0	0.00057056	0	0
10.5692	0	0.0019	0	0
11.0557	0	0.00219	0	0
11.5646	0	0.00173	0	0
12.0969	0	0.00121	0	0
12.6537	0	0.00134	4.9966e-05	0.00228
13.2361	0.00060125	0.00087336	9.2447e-05	0.00296
13.8453	0.00495	0.00059439	0.00010069	0.00262
14.4826	0.00569	0.00042781	9.5796e-05	0.00311
15.1492	0.00506	0.00026401	9.8962e-05	0.00381
15.8465	0.00509	0.00037001	0.00011103	0.00499
16.5758	0.0051	0.00060706	0.00013649	0.00596
17.3388	0.00408	0.00076193	0.00013916	0.00847
18.1369	0.00333	0.00132	9.9687e-05	0.00723
18.9717	0.00164	0.00125	5.3399e-05	0.00625
19.8449	0	0.00030097	0.0001101	0.00521
20.7583	0.00122	7.3378e-05	0.00013211	0.00557
21.7138	0.00382	4.0181e-05	0.00012505	0.00542
22.7132	0.00567	6.2587e-05	0.00012755	0.00472
23.7586	0.00658	7.2914e-05	0.00012542	0.00455
24.8522	0.00748	7.816e-05	0.00012267	0.00515
25.9961	0.00785	5.0076e-05	0.0001256	0.00512
27.1926	0.01252	4.0884e-05	0.00011556	0.00362
28.4443	0.01446	3.0867e-05	8.4745e-05	0.00439
29.7535	0.01018	3.2827e-05	8.5164e-05	0.00346
31.123	0.01718	6.262e-06	4.5414e-05	0.00353
32.5555	0.01657	2.0177e-05	5.2234e-05	0.00384
34.054	0.01637	6.8791e-05	0.00010658	0.00361
35.6214	0.01505	7.926e-05	0.00012798	0.00346
37.261	0.01115	8.0334e-05	0.00012668	0.00271
38.976	0.01048	7.4316e-05	0.00011595	0.00189
40.77	0.00746	7.0736e-05	0.00013269	0.00172
42.6465	0.00288	6.8261e-05	0.00013027	0.0016
44.6095	0.00236	6.2042e-05	0.00012061	0.00114
46.6628	0.00219	4.5305e-05	8.7399e-05	0.00107
48.8105	0.00157	4.3656e-05	8.1441e-05	0.00122
51.0572	0.00147	7.2158e-05	0.00010851	0.00112
53.4072	0.0015	6.4588e-05	0.00012282	0.00093031
55.8655	0.0009115	5.4247e-05	0.00010412	0.00090649
58.4368	0.00072596	5.4592e-05	0.00010112	0.00086653
61.1265	0.00070832	5.1321e-05	9.6887e-05	0.00082444
63.9401	0.0006757	4.8865e-05	9.2187e-05	0.00078687
66.8831	0.00064314	4.7354e-05	8.6848e-05	0.00066928
69.9616	0.00061121	5.1133e-05	5.9023e-05	0.00060763
73.1818	0.00043216	5.2276e-05	6.8555e-05	0.00057281
76.5502	0.00045527	4.9371e-05	7.839e-05	0.00054285
80.0736	0.00043932	4.6928e-05	7.4601e-05	0.00051378
83.7592	0.00041653	4.436e-05	7.0568e-05	0.00048396
87.6145	0.00039442	4.178e-05	6.6404e-05	0.00045457
91.6472	0.00037171	3.9338e-05	6.223e-05	0.00040915
95.8655	0.0003489	3.5452e-05	5.5998e-05	0.00031809
100.278	0.00031369	2.7468e-05	4.3719e-05	0.00030192
104.894	0.00024428	2.6061e-05	4.1433e-05	0.0002879
109.722	0.00023197	2.4811e-05	3.9523e-05	0.00027312
114.772	0.00022114	2.3917e-05	3.7421e-05	0.00025166
120.055	0.00020981		2.6737e-05	--
125.58	0.00019251		1.7163e-05
		0.135	2.4108e-05	0.197
DFT		225.855		97.752
Pore	0.348	=		=
Surface	179.28	0.041	0.01	0.814
Lower	=	(Mode)	3.926	(Mode)
Fitting	0.794		=	--
Half	(Mode)	0	0.813	:
		0	(Mode)	--
Moving	0			--
			0

## Sheet: Figure 1h
	C2-C3 production	CH4 conversion
catalysis-only	0	0
Plasma only	31.515	33.6506
WMO/SiO2	18.5387	40.9375
WMO/ZSM-5	28.4429	39.6906
WMO/m-SiO2	71.69	39.1667

## Sheet: Figure 2a
Position	C				Position	Mn	Si
0	29				0	2	70
1.54809	14				1.54809	0	82
3.09617	23				3.09617	1	92
4.64426	30				4.64426	4	70
6.19235	35				6.19235	0	87
7.74044	33				7.74044	0	94
9.28852	19				9.28852	0	108
10.8366	36				10.8366	2	104
12.3847	29				12.3847	4	131
13.9328	23				13.9328	1	134
15.4809	36				15.4809	1	126
17.029	37				17.029	2	137
18.577	43				18.577	4	151
20.1251	38				20.1251	7	160
21.6732	48				21.6732	3	139
23.2213	56				23.2213	1	120
24.7694	36				24.7694	2	158
26.3175	38				26.3175	3	124
27.8656	28				27.8656	5	131
29.4137	30				29.4137	2	129
30.9617	35				30.9617	3	120
32.5098	34				32.5098	11	139
34.0579	35				34.0579	13	145
35.606	29				35.606	16	157
37.1541	32				37.1541	14	146
38.7022	37				38.7022	12	178
40.2503	39				40.2503	13	133
41.7983	43				41.7983	14	156
43.3464	29				43.3464	18	151
44.8945	42				44.8945	16	155
46.4426	37				46.4426	13	154
47.9907	46				47.9907	8	158
49.5388	42				49.5388	11	154
51.0869	42				51.0869	8	128
52.635	43				52.635	9	124
54.183	41				54.183	16	138
55.7311	36				55.7311	11	146
57.2792	46				57.2792	11	132
58.8273	58				58.8273	5	106
60.3754	43				60.3754	6	107
61.9235	48				61.9235	11	123
63.4716	40				63.4716	13	99
65.0196	42				65.0196	14	105
66.5677	39				66.5677	19	112
68.1158	54				68.1158	28	98
69.6639	48				69.6639	35	104
71.212	56				71.212	49	92
72.7601	75				72.7601	65	92
74.3082	58				74.3082	72	85
75.8563	56				75.8563	59	77
77.4043	59				77.4043	64	98
78.9524	67				78.9524	37	112
80.5005	52				80.5005	37	124
82.0486	48				82.0486	25	132
83.5967	32				83.5967	24	138
85.1448	29				85.1448	24	133
86.6929	25				86.6929	26	125
88.241	26				88.241	13	132
89.789	34				89.789	9	125
91.3371	34				91.3371	2	107
92.8852	34				92.8852	4	116
94.4333	65				94.4333	9	108
95.9814	41				95.9814	7	128
97.5295	34				97.5295	12	153
99.0776	44				99.0776	3	134
100.626	41				100.626	2	123
102.174	38				102.174	3	137
103.722	38				103.722	2	122
105.27	46				105.27	4	94
106.818	35				106.818	2	99
108.366	32				108.366	1	77
109.914	36				109.914	2	76
111.462	25				111.462	0	97
113.01	26				113.01	2	103
114.558	16				114.558	1	68
116.106	36				116.106	1	79
117.655	29				117.655	0	73
119.203	29				119.203	2	83
120.751	29				120.751	2	78
122.299	22				122.299	4	65
123.847	23				123.847	2	100
125.395	19				125.395	3	102
126.943	26				126.943	1	86
128.491	24				128.491	3	88
130.039	17				130.039	3	81
131.587	18				131.587	5	71
133.136	16				133.136	0	69
134.684	31				134.684	3	90
136.232	25				136.232	1	80
137.78	21				137.78	5	78
139.328	25				139.328	2	79
140.876	27				140.876	0	73
142.424	24				142.424	2	61
143.972	37				143.972	2	51
145.52	26				145.52	3	53
147.068	40				147.068	1	67
148.616	33				148.616	2	58
150.164	41				150.164	2	52
151.713	31				151.713	2	72
153.261	31				153.261	0	78
154.809	28				154.809	1	62
156.357	31				156.357	0	57
157.905	32				157.905	3	70
159.453	32				159.453	1	71
161.001	36				161.001	3	69
162.549	28				162.549	7	64
164.097	24				164.097	3	77
165.645	25				165.645	2	65
167.193	22				167.193	1	81
168.742	23				168.742	4	75
170.29	26				170.29	3	61
171.838	13				171.838	3	80
173.386	15				173.386	1	82
174.934	24				174.934	4	69
176.482	31				176.482	9	83
178.03	25				178.03	32	71
179.578	26				179.578	44	83
181.126	28				181.126	79	83
182.674	25				182.674	72	79
184.222	35				184.222	88	86
185.77	46				185.77	87	89
187.319	40				187.319	80	92
188.867	53				188.867	67	77
190.415	38				190.415	88	63
191.963	50				191.963	80	87
193.511	23				193.511	71	77
195.059	41				195.059	98	90
196.607	33				196.607	87	77
198.155	44				198.155	94	73
199.703	26				199.703	92	68
201.251	44				201.251	69	80
202.799	31				202.799	85	79
204.347	24				204.347	94	84
205.896	22				205.896	71	84
207.444	20				207.444	61	71
208.992	24				208.992	34	82
210.54	24				210.54	16	108
212.088	28				212.088	5	130
213.636	22				213.636	3	154
215.184	19				215.184	4	141
216.732	30				216.732	3	132
218.28	14				218.28	3	123
219.828	22				219.828	4	134
221.376	23				221.376	3	98
222.924	20				222.924	1	100
224.473	20				224.473	1	85
226.021	22				226.021	2	59
227.569	31				227.569	0	53
229.117	11				229.117	3	5
230.665	9				230.665	0	4

## Sheet: Figure 2c
	Fresh	Spent
In-m-SiO2	57.2	56.78
Both-m-SiO2	60.55	52.35
Out-m-SiO2	48.92	44.48

## Sheet: Figure 2d
	Yeild of C2H4	Yeild of C2H2	Equivalent carbon deposition rate
In-m-SiO2	2.99483	4.08333	0.51788
Both-m-SiO2	2.22917	3.43056	0.57042
Out-m-SiO2	2.2774	3.08094	0.64196
m-SiO2	2.08333	2.5	0.60387
WMO	1.91583	2.67265	1.42806

## Sheet: Figure 3a
	C selectivity	C2H4 selectivity	C2H2 selectivity
plasma only		2.80688	5.14375
Mn3O4/m-SiO2	19.3977	5.78947	7.36842
Na2WO4/m-SiO2	28.1739	5.81818	8.72727
WMO/m-SiO2	17.6303	7.64637	10.4255

## Sheet: Figure 3b
Reduction time	C2H4 selectivity	C2H2 selectivity	C selectivity
5 min	8.06476	11.593	24.7234
10 min	7.40146	10.1311	26.2989
15 min	7.22401	9.35015	27.8691
20 min	6.45384	9.0066	28.7493

## Sheet: Figure 3c
	5 min									10 min									15 min									25 min
Binding energy									Binding energy									Binding energy									Binding energy
660.58	24051.8	24217	24217	24217	24218	24217	24217	24218	660.58	32801.8	32895	32895	32895	32898.5	32895	32895	32898.5	660.58	28723.3	--	--	--	--	--	--	28725.2	660.58	33749.9	33270.3	33270.3	33270.3	33272.8	33270.3	33270.3	33272.8
660.48	24599.7	24216.2	24216.2	24216.2	24217.3	24216.2	24216.2	24217.3	660.48	33456.4	32894.4	32894.4	32894.4	32898.7	32894.4	32894.4	32898.7	660.48	28925.6	28933.3	28933.3	28933.3	28935.7	28933.3	28933.3	28935.7	660.48	33902.7	33269.8	33269.8	33269.8	33272.9	33269.8	33269.8	33272.9
660.38	24118.7	24212.8	24212.8	24212.8	24214.2	24212.8	24212.8	24214.2	660.38	33203.9	32893.9	32893.9	32893.9	32899.1	32893.9	32893.9	32899.1	660.38	28927.7	28925.8	28925.8	28925.8	28928.8	28925.8	28925.8	28928.8	660.38	33541.7	33269.3	33269.3	33269.3	33273	33269.3	33269.3	33273
660.28	24732.1	24209.2	24209.2	24209.2	24210.9	24209.2	24209.2	24210.9	660.28	33486.7	32893.2	32893.2	32893.2	32899.5	32893.2	32893.2	32899.5	660.28	29156.7	28905.5	28905.5	28905.5	28909	28905.5	28905.5	28909	660.28	33915.5	33268.6	33268.6	33268.6	33273.2	33268.6	33268.6	33273.2
660.18	24440	24204.6	24204.6	24204.6	24206.7	24204.6	24204.6	24206.7	660.18	33569.5	32892.3	32892.3	32892.3	32900	32892.3	32892.3	32900	660.18	29542.3	28878.8	28878.8	28878.8	28883.2	28878.8	28878.8	28883.2	660.18	33792.5	33268	33268	33268	33273.6	33268	33268	33273.6
660.08	24241.3	24202.6	24202.6	24202.6	24205.2	24202.6	24202.6	24205.2	660.08	33284.6	32891.6	32891.6	32891.6	32900.9	32891.6	32891.6	32900.9	660.08	29382	28844.7	28844.7	28844.7	28850	28844.7	28844.7	28850	660.08	33665.6	33267.4	33267.4	33267.4	33274.2	33267.4	33267.4	33274.2
659.98	23968.9	24201.1	24201.1	24201.1	24204.2	24201.1	24201.1	24204.2	659.98	33025	32891	32891	32891	32902.1	32891	32891	32902.1	659.98	29213.2	28800.4	28800.4	28800.4	28806.8	28800.4	28800.4	28806.8	659.98	33837.9	33266.8	33266.8	33266.8	33275	33266.8	33266.8	33275
659.88	23991.8	24201	24201	24201	24204.8	24201	24201	24204.8	659.88	32981.1	32890.5	32890.5	32890.5	32903.9	32890.5	32890.5	32903.9	659.88	29334.4	28757.7	28757.7	28757.7	28765.5	28757.7	28757.7	28765.5	659.88	33785.1	33266.2	33266.2	33266.2	33276.2	33266.2	33266.2	33276.2
659.78	24363.6	24200.9	24200.9	24200.9	24205.3	24200.9	24200.9	24205.3	659.78	33017.7	32890	32890	32890	32906.1	32890	32890	32906.1	659.78	28854.7	28717.6	28717.6	28717.6	28727	28717.6	28717.6	28727	659.78	33517.2	33265.7	33265.7	33265.7	33277.7	33265.7	33265.7	33277.7
659.68	24549.3	24200.6	24200.6	24200.6	24206	24200.6	24200.6	24206	659.68	33314.9	32889.6	32889.6	32889.6	32908.8	32889.6	32889.6	32908.8	659.68	29201.9	28685	28685	28685	28696.2	28685	28685	28696.2	659.68	33717.8	33265.1	33265.1	33265.1	33279.7	33265.1	33265.1	33279.7
659.58	24296.4	24200	24200	24200	24206.4	24200	24200	24206.4	659.58	33341.3	32889.1	32889.1	32889.1	32911.9	32889.1	32889.1	32911.9	659.58	28781.4	28661.9	28661.9	28661.9	28675.3	28661.9	28661.9	28675.3	659.58	33514.5	33264.6	33264.6	33264.6	33282	33264.6	33264.6	33282
659.48	24407.6	24198.9	24198.9	24198.9	24206.6	24198.9	24198.9	24206.6	659.48	33294.7	32888.4	32888.4	32888.4	32915.5	32888.4	32888.4	32915.5	659.48	28522.9	28653.6	28653.6	28653.6	28669.7	28653.6	28653.6	28669.7	659.48	33837	33264.1	33264.1	33264.1	33284.9	33264.1	33264.1	33284.9
659.38	24387.3	24198.1	24198.1	24198.1	24207.3	24198.1	24198.1	24207.3	659.38	33443.2	32887.7	32887.7	32887.7	32919.8	32887.7	32887.7	32919.8	659.38	28399.3	28644.5	28644.5	28644.5	28663.6	28644.5	28644.5	28663.6	659.38	33885.8	33263.5	33263.5	33263.5	33288.4	33263.5	33263.5	33288.4
659.28	24051	24197.2	24197.3	24197.2	24208.2	24197.2	24197.2	24208.2	659.28	33120.2	32887.1	32887.1	32887.1	32925	32887.1	32887.1	32925	659.28	28864.9	28636.8	28636.8	28636.8	28659.5	28636.8	28636.8	28659.5	659.28	33607.2	33263	33263	33263	33292.6	33263	33263	33292.6
659.18	24654.6	24196.4	24196.4	24196.4	24209.4	24196.4	24196.4	24209.4	659.18	33044	32886.5	32886.5	32886.5	32931.1	32886.5	32886.5	32931.1	659.18	29077.3	28636.2	28636.2	28636.2	28663	28636.2	28636.2	28663	659.18	33473.9	33262.5	33262.5	33262.5	33297.5	33262.5	33262.5	33297.5
659.08	24260.8	24195.7	24195.8	24195.7	24211.1	24195.7	24195.7	24211.1	659.08	33163.8	32885.8	32885.8	32885.8	32938.2	32885.8	32885.8	32938.2	659.08	28349.9	28634.4	28634.4	28634.4	28666	28634.4	28634.4	28666	659.08	33659.4	33261.9	33261.9	33261.9	33303.3	33261.9	33261.9	33303.3
658.98	24207.3	24194.6	24194.7	24194.6	24212.7	24194.6	24194.6	24212.7	658.98	33527.6	32885.2	32885.2	32885.2	32946.5	32885.2	32885.2	32946.5	658.98	28587.8	28631.8	28631.8	28631.8	28669	28631.8	28631.8	28669	658.98	34105.7	33261.3	33261.3	33261.3	33310.1	33261.3	33261.3	33310.1
658.88	24861.1	24192.9	24192.9	24192.9	24214.1	24192.9	24192.9	24214.2	658.88	33351.5	32884.5	32884.5	32884.5	32955.9	32884.5	32884.5	32956	658.88	28435.3	28628.7	28628.7	28628.7	28672.3	28628.7	28628.7	28672.3	658.88	33639.4	33260.8	33260.8	33260.8	33318.1	33260.8	33260.8	33318.1
658.78	24667.1	24191.5	24191.6	24191.5	24216.4	24191.5	24191.5	24216.4	658.78	33351.7	32883.7	32883.8	32883.7	32966.8	32883.7	32883.7	32966.8	658.78	28881.9	28628.7	28628.7	28628.7	28679.6	28628.7	28628.7	28679.6	658.78	33758.7	33260.1	33260.1	33260.1	33327.2	33260.1	33260.1	33327.2
658.68	24305.4	24189.9	24190	24189.9	24219	24189.9	24189.9	24219.1	658.68	33367.9	32882.9	32882.9	32882.9	32979.2	32882.9	32882.9	32979.2	658.68	28888.7	28628.5	28628.5	28628.5	28687.9	28628.5	28628.5	28687.9	658.68	33694	33259.5	33259.5	33259.5	33337.8	33259.5	33259.5	33337.8
658.58	24428.9	24188.3	24188.4	24188.3	24222.2	24188.3	24188.3	24222.3	658.58	33314.6	32882.1	32882.1	32882.1	32993.3	32882.1	32882.1	32993.3	658.58	28827	28628	28628	28628	28697	28628	28628	28697	658.58	33850	33258.8	33258.8	33258.8	33350.1	33258.8	33258.8	33350.1
658.48	24222.7	24187.2	24187.4	24187.2	24226.5	24187.2	24187.2	24226.6	658.48	33491.4	32881.3	32881.3	32881.3	33009.5	32881.3	32881.3	33009.5	658.48	29337	28627.4	28627.4	28627.4	28707.3	28627.4	28627.4	28707.4	658.48	33840.7	33258.2	33258.2	33258.2	33364.1	33258.2	33258.2	33364.1
658.38	24386.6	24186.5	24186.7	24186.5	24232	24186.5	24186.5	24232.2	658.38	33209.1	32880.5	32880.6	32880.5	33027.8	32880.5	32880.5	33027.8	658.38	29008.9	28626.7	28626.7	28626.7	28719	28626.7	28626.7	28719.1	658.38	33864.5	33257.5	33257.5	33257.5	33380.1	33257.5	33257.5	33380.1
658.28	24201.7	24185.8	24186.1	24185.8	24238.2	24185.8	24185.8	24238.5	658.28	33262.9	32879.7	32879.8	32879.7	33048.3	32879.7	32879.7	33048.3	658.28	29044.1	28625.9	28625.9	28625.9	28732.3	28625.9	28625.9	28732.3	658.28	33659.2	33256.8	33256.8	33256.8	33398.3	33256.8	33256.8	33398.3
658.18	24329.8	24185.2	24185.6	24185.2	24245.5	24185.2	24185.2	24245.9	658.18	33616.4	32878.9	32878.9	32878.9	33071.3	32878.9	32878.9	33071.4	658.18	28972.7	28625.1	28625.1	28625.1	28747.2	28625.1	28625.1	28747.2	658.18	33899.5	33256.1	33256.1	33256.1	33418.8	33256.1	33256.1	33418.8
658.08	24347.7	24184.6	24185.1	24184.6	24253.7	24184.6	24184.6	24254.3	658.08	33323.3	32878	32878.2	32878	33096.9	32878	32878	33097.1	658.08	29082.8	28624.5	28624.6	28624.5	28764.3	28624.5	28624.5	28764.3	658.08	33872.2	33255.4	33255.4	33255.4	33441.9	33255.4	33255.4	33441.9
657.98	24144.6	24184.1	24184.8	24184.1	24263.1	24184.1	24184.1	24263.8	657.98	33446.1	32877	32877.2	32877	33125.2	32877	32877	33125.4	657.98	28640	28623.7	28623.8	28623.7	28783.1	28623.7	28623.7	28783.2	657.98	33876.5	33254.6	33254.7	33254.6	33467.8	33254.6	33254.6	33467.8
657.88	24358.2	24183.4	24184.3	24183.4	24273.4	24183.4	24183.4	24274.3	657.88	33917.7	32875.9	32876.2	32875.9	33156.5	32875.9	32875.9	33156.8	657.88	29580.9	28622.9	28623	28622.9	28804.1	28622.9	28622.9	28804.2	657.88	34109.8	33253.8	33253.8	33253.8	33496.7	33253.8	33253.8	33496.7
657.78	24347	24182.4	24183.6	24182.4	24284.7	24182.4	24182.4	24285.9	657.78	33385.8	32874.8	32875.2	32874.8	33191	32874.8	32874.8	33191.4	657.78	29275.1	28622	28622.1	28622	28827.4	28622	28622	28827.5	657.78	33966.8	33252.9	33252.9	33252.9	33528.7	33252.9	33252.9	33528.8
657.68	24612.8	24180.8	24182.4	24180.8	24296.6	24180.8	24180.8	24298.1	657.68	33709.6	32873.5	32874.1	32873.5	33228.6	32873.5	32873.5	33229.2	657.68	29105	28621.2	28621.4	28621.2	28853.3	28621.2	28621.2	28853.5	657.68	34150	33252	33252	33252	33564.2	33252	33252	33564.3
657.58	24970.2	24178.8	24180.8	24178.8	24309.5	24178.8	24178.8	24311.5	657.58	33645.8	32872.2	32873	32872.2	33269.6	32872.2	32872.2	33270.4	657.58	28699.2	28620.3	28620.6	28620.3	28881.7	28620.3	28620.3	28881.9	657.58	34047.5	33251	33251.1	33251	33603.4	33251	33251	33603.4
657.48	24525	24176.9	24179.4	24176.9	24323.8	24176.9	24176.9	24326.4	657.48	33692.9	32870.9	32872	32870.9	33314.1	32870.9	32870.9	33315.1	657.48	28845.6	28619.6	28620	28619.6	28912.9	28619.6	28619.6	28913.3	657.48	33845.7	33250	33250.1	33250	33646.3	33250	33250	33646.4
657.38	24322.9	24174.7	24178	24174.7	24339.4	24174.7	24174.7	24342.7	657.38	34013.2	32869.4	32870.9	32869.4	33362	32869.4	32869.4	33363.4	657.38	29185.1	28619	28619.5	28619	28947	28619	28619	28947.5	657.38	34275.5	33249.1	33249.2	33249.1	33693.2	33249.1	33249.1	33693.3
657.28	24550.7	24172.9	24177	24172.9	24356.8	24172.9	24172.9	24361	657.28	33830	32867.9	32869.9	32867.9	33413.4	32867.9	32867.9	33415.4	657.28	29049.2	28618.5	28619.2	28618.5	28984	28618.5	28618.5	28984.8	657.28	33832.5	33248.2	33248.4	33248.2	33744.2	33248.2	33248.2	33744.4
657.18	24283.2	24171.2	24176.5	24171.2	24376	24171.2	24171.2	24381.2	657.18	33812.7	32866.4	32869.1	32866.4	33468.3	32866.4	32866.4	33471	657.18	28693.1	28617.9	28619	28617.9	29023.9	28617.9	28617.9	29025	657.18	34066.2	33247.2	33247.5	33247.2	33799.4	33247.2	33247.2	33799.7
657.08	24772.4	24169.8	24176.5	24169.8	24396.9	24169.8	24169.8	24403.5	657.08	33600.8	32865	32868.7	32865	33526.7	32865	32865	33530.4	657.08	28817.6	28617.2	28618.6	28617.2	29066.5	28617.2	28617.2	29068	657.08	34227.9	33246.2	33246.6	33246.2	33858.7	33246.2	33246.2	33859.1
656.98	24256.4	24168.6	24176.9	24168.6	24419.6	24168.6	24168.6	24427.9	656.98	33462	32863.6	32868.5	32863.6	33588.4	32863.6	32863.6	33593.3	656.98	29394	28616.4	28618.4	28616.4	29111.9	28616.4	28616.4	29113.9	656.98	33908.3	33245.3	33245.9	33245.3	33922.2	33245.3	33245.3	33922.8
656.88	24176.4	24166.8	24177.2	24166.8	24443.2	24166.8	24166.8	24453.5	656.88	33899.6	32862.3	32868.8	32862.3	33653.1	32862.3	32862.3	33659.6	656.88	29312.5	28615.4	28618.1	28615.4	29159.7	28615.4	28615.4	29162.5	656.88	34154	33244.2	33245.1	33244.2	33989.6	33244.2	33244.2	33990.5
656.78	25068.3	24164.4	24177.3	24164.4	24467.5	24164.4	24164.4	24480.5	656.78	33582.8	32861	32869.7	32861	33720.4	32861	32861	33729.1	656.78	29706.2	28614.2	28617.9	28614.2	29209.9	28614.2	28614.2	29213.6	656.78	34209	33243.1	33244.4	33243.1	34060.9	33243.1	33243.1	34062.2
656.68	24953.7	24161.6	24177.6	24161.6	24493	24161.6	24161.6	24509	656.68	33736.7	32859.7	32871.1	32859.7	33790	32859.7	32859.7	33801.4	656.68	29348.4	28612.8	28617.8	28612.8	29262.4	28612.8	28612.8	29267.3	656.68	34202.6	33242.1	33244	33242.1	34135.9	33242.1	33242.1	34137.7
656.58	25036	24158.7	24178.4	24158.7	24519.4	24158.7	24158.7	24539.1	656.58	33689.1	32858.2	32873.2	32858.2	33861.2	32858.2	32858.2	33876.2	656.58	29256.3	28611.4	28618	28611.4	29316.8	28611.4	28611.4	29323.4	656.58	33881	33241.1	33243.8	33241.1	34214.1	33241.1	33241.1	34216.8
656.48	24471.8	24155.7	24179.9	24155.7	24546.9	24155.7	24155.7	24571.1	656.48	33835.9	32856.7	32876.2	32856.7	33933.5	32856.7	32856.7	33953	656.48	29472	28610	28618.8	28610	29373	28610	28610	29381.7	656.48	33884.6	33240.2	33243.9	33240.2	34295.3	33240.2	33240.2	34299
656.38	24184.5	24153.5	24182.9	24153.5	24576	24153.5	24153.5	24605.5	656.38	34045.9	32855.2	32880.4	32855.2	34006.3	32855.2	32855.2	34031.5	656.38	29352.1	28608.8	28620.3	28608.8	29430.7	28608.8	28608.8	29442.2	656.38	33801.7	33239.3	33244.5	33239.3	34378.9	33239.3	33239.3	34384.1
656.28	24336.1	24151.5	24187.4	24151.5	24606	24151.5	24151.5	24641.8	656.28	33772.4	32853.6	32886	32853.6	34078.9	32853.6	32853.6	34111.3	656.28	29303.1	28607.6	28622.6	28607.6	29489.3	28607.6	28607.6	29504.3	656.28	34034.5	33238.5	33245.6	33238.5	34464.2	33238.5	33238.5	34471.3
656.18	24601.8	24149.8	24193.2	24149.8	24636.6	24149.8	24149.8	24679.9	656.18	33894.5	32851.7	32893.1	32851.7	34150.2	32851.7	32851.7	34191.6	656.18	29086.1	28606.2	28625.8	28606.2	29548.1	28606.2	28606.2	29567.6	656.18	34100.4	33237.5	33247.3	33237.5	34550.3	33237.5	33237.5	34560.1
656.08	24805.8	24148.1	24200.3	24148.1	24667.2	24148.1	24148.1	24719.4	656.08	34438.6	32849.7	32902.3	32849.7	34219.6	32849.7	32849.7	34272.1	656.08	29645.5	28604.9	28630.1	28604.9	29606.6	28604.9	28604.9	29631.8	656.08	34439.6	33236.3	33249.7	33236.3	34636.4	33236.3	33236.3	34649.7
655.98	24475.2	24146.1	24208.7	24146.1	24697.3	24146.1	24146.1	24759.8	655.98	34289.1	32847.6	32913.9	32847.6	34286.1	32847.6	32847.6	34352.4	655.98	29446.1	28603.6	28636	28603.6	29664.2	28603.6	28603.6	29696.5	655.98	34620.6	33235	33253	33235	34721.6	33235	33235	34739.6
655.88	24482.1	24143.8	24218.5	24143.8	24726.4	24143.8	24143.8	24801.1	655.88	34543.8	32845.3	32928.4	32845.3	34348.7	32845.3	32845.3	34431.8	655.88	29273.4	28602.3	28643.4	28602.3	29720.1	28602.3	28602.3	29761.3	655.88	34564.1	33233.5	33257.6	33233.5	34804.8	33233.5	33233.5	34829
655.78	24593.3	24141.3	24230	24141.3	24754.4	24141.3	24141.3	24843	655.78	34360	32842.8	32946.3	32842.8	34406.8	32842.8	32842.8	34510.3	655.78	29491.2	28600.8	28652.9	28600.8	29773.6	28600.8	28600.8	29825.7	655.78	34808.5	33231.8	33263.8	33231.8	34885.2	33231.8	33231.8	34917.2
655.68	24786.3	24139.5	24244.2	24139.5	24781.6	24139.5	24139.5	24886.3	655.68	34248.1	32840.4	32968.5	32840.4	34459.4	32840.4	32840.4	34587.5	655.68	29437.2	28599.3	28664.7	28599.3	29824	28599.3	28599.3	29889.4	655.68	34784.9	33230	33272.1	33230	34961.7	33230	33230	35003.9
655.58	24130.3	24137.3	24260.5	24137.3	24806.6	24137.3	24137.3	24929.8	655.58	34314	32838	32995.5	32838	34505.7	32838	32838	34663.3	655.58	29693.7	28597.5	28679.1	28597.5	29870.3	28597.5	28597.5	29951.9	655.58	34958	33228.1	33283.1	33228.1	35033.3	33228.1	33228.1	35088.3
655.48	24822	24134.9	24278.9	24134.9	24829.2	24134.9	24134.9	24973.3	655.48	34482	32835.6	33028.1	32835.6	34545	32835.6	32835.6	34737.6	655.48	30337.8	28595.5	28696.5	28595.5	29911.8	28595.5	28595.5	30012.9	655.48	34831.2	33226.2	33297.4	33226.2	35098.9	33226.2	33226.2	35170.1
655.38	24754	24132.3	24300	24132.3	24849.1	24132.3	24132.3	25016.8	655.38	34199.8	32833.1	33066.8	32833.1	34576.6	32833.1	32833.1	34810.2	655.38	29974.4	28593.2	28717.6	28593.2	29948	28593.3	28593.2	30072.3	655.38	34777.4	33224.2	33315.6	33224.2	35157.5	33224.2	33224.2	35248.9
655.28	24695.7	24130.2	24324.4	24130.2	24866.5	24130.2	24130.2	25060.8	655.28	34680.9	32830.5	33112.2	32830.5	34599.6	32830.5	32830.5	34881.3	655.28	30077	28590.7	28742.6	28590.7	29978	28590.7	28590.7	30129.9	655.28	35203	33222.2	33338.4	33222.2	35208.1	33222.2	33222.2	35324.4
655.18	24354.8	24126.9	24350.8	24126.9	24879.5	24126.9	24126.9	25103.4	655.18	34752.9	32827.6	33165	32827.6	34613.7	32827.6	32827.6	34951.1	655.18	30357.4	28587.9	28772	28587.9	30001.4	28587.9	28587.9	30185.6	655.18	35006.7	33220.1	33366.8	33220.1	35250.1	33220.1	33220.1	35396.7
655.08	25238.6	24123.6	24380.2	24123.6	24889	24123.6	24123.6	25145.7	655.08	35045.3	32824.6	33225.8	32824.6	34618.6	32824.6	32824.6	35019.8	655.08	30520.7	28585.1	28806.7	28585.1	30018	28585.1	28585.1	30239.7	655.08	34974.2	33217.9	33401.3	33217.9	35282.3	33217.9	33217.9	35465.8
654.98	24845.5	24120.2	24412.8	24120.2	24894.7	24120.2	24120.2	25187.3	654.98	34943.7	32821.5	33295.3	32821.5	34614.2	32821.5	32821.5	35088	654.98	30346.8	28582.2	28847	28582.2	30027.5	28582.2	28582.2	30292.3	654.98	35497.4	33215.5	33442.8	33215.5	35304.4	33215.5	33215.5	35531.7
654.88	24894.8	24116.3	24448.1	24116.3	24895.9	24116.3	24116.3	25227.7	654.88	34593.6	32818.2	33373.7	32818.2	34600.4	32818.2	32818.2	35156	654.88	30211.6	28579	28893	28579	30029.3	28579	28579	30343.2	654.88	35652.7	33212.9	33492	33212.9	35315.7	33212.9	33212.9	35594.9
654.78	25143.7	24112	24486.1	24112	24892.8	24112	24112	25267	654.78	35321.2	32814.6	33461.2	32814.6	34577.5	32814.7	32814.6	35224.1	654.78	30841	28576	28945.3	28576	30023.8	28576	28576	30393.2	654.78	35940.3	33210.1	33549.9	33210.1	35316.2	33210.2	33210.1	35656
654.68	24726.4	24107.6	24527.1	24107.6	24885.6	24107.6	24107.6	25305.1	654.68	35423	32811	33557.9	32811	34545.8	32811	32811	35292.8	654.68	29878.5	28573.1	29004.1	28573.1	30011.1	28573.1	28573.1	30442.2	654.68	35554.2	33207.3	33616.8	33207.3	35305.8	33207.3	33207.3	35715.4
654.58	25326.1	24102.8	24570.4	24102.8	24874.1	24102.8	24102.8	25341.7	654.58	35261.1	32807.3	33663.4	32807.3	34505.9	32807.3	32807.3	35362.2	654.58	30175.2	28570.1	29069.1	28570.1	29991.1	28570.2	28570.1	30490.1	654.58	35447	33204.4	33693.2	33204.4	35284.7	33204.5	33204.4	35773.7
654.48	25192	24097.7	24615.8	24097.7	24858.5	24097.8	24097.7	25376.6	654.48	35298.9	32803.2	33776.9	32803.2	34458.1	32803.3	32803.2	35431.9	654.48	30488.1	28567.3	29140	28567.3	29964.3	28567.3	28567.3	30537.1	654.48	35685.1	33201.5	33779.2	33201.5	35253.3	33201.6	33201.5	35831.1
654.38	25210	24092.6	24663	24092.6	24839.1	24092.6	24092.6	25409.6	654.38	35470.1	32799.2	33897.5	32799.2	34403.5	32799.3	32799.2	35501.9	654.38	29896	28564.5	29216.2	28564.5	29931	28564.6	28564.5	30582.8	654.38	35623	33198.7	33874.5	33198.7	35212.2	33198.8	33198.7	35888.1
654.28	25200.9	24086.5	24710.7	24086.5	24815.4	24086.5	24086.5	25439.6	654.28	35326.7	32795.3	34023.7	32795.3	34342.9	32795.4	32795.3	35571.5	654.28	30608.7	28561.5	29296.4	28561.5	29891.6	28561.6	28561.5	30626.6	654.28	35437.9	33195.8	33977.9	33195.8	35161.7	33196	33195.8	35944
654.18	25616	24080.5	24759.1	24080.5	24788.7	24080.6	24080.5	25467.3	654.18	35167.5	32791.3	34153.4	32791.3	34277.1	32791.5	32791.3	35639.4	654.18	30422.9	28558.6	29379.7	28558.6	29846.8	28558.7	28558.6	30668	654.18	36080.8	33192.9	34088.1	33192.9	35102.8	33193	33192.9	35998.2
654.08	25188.2	24074.6	24807.4	24074.6	24759.2	24074.7	24074.6	25492.1	654.08	35435.8	32787.2	34284.1	32787.2	34207	32787.5	32787.2	35704.1	654.08	30139.1	28555.7	29464.4	28555.7	29797.3	28555.9	28555.7	30706.2	654.08	35728.5	33189.9	34203.1	33189.9	35036.4	33190.2	33189.9	36049.7
653.98	25128	24068.7	24854.6	24068.7	24727.3	24068.7	24068.7	25513.4	653.98	35443.3	32783.2	34413	32783.2	34133.5	32783.5	32783.2	35763.6	653.98	30065.1	28552.9	29548.6	28552.9	29743.8	28553.1	28552.9	30739.8	653.98	35559.7	33187	34320.1	33187	34963.4	33187.3	33187	36096.8
653.88	25202.2	24062.4	24899.5	24062.4	24693	24062.5	24062.4	25530.3	653.88	35305.9	32779.1	34537	32779.1	34057.4	32779.5	32779.1	35815.7	653.88	30056.7	28549.9	29630.1	28549.9	29686.9	28550.2	28549.9	30767.3	653.88	35619.1	33184	34435.8	33184	34884.9	33184.3	33184	36137.1
653.78	25506.8	24056.2	24941.5	24056.2	24657.3	24056.4	24056.2	25542.7	653.78	35570.7	32774.9	34652.5	32774.9	33979.7	32775.5	32774.9	35857.8	653.78	30698.8	28547.1	29706.6	28547.1	29627.4	28547.4	28547.1	30787.3	653.78	35781.4	33181.1	34546.8	33181.1	34802.1	33181.6	33181.1	36168.2
653.68	25450.6	24049.8	24979	24049.8	24619.9	24049.9	24049.8	25549.4	653.68	35357.4	32770.8	34756.2	32770.8	33901.3	32771.4	32770.8	35887.3	653.68	30320.8	28544.1	29775.6	28544.1	29566	28544.5	28544.1	30797.9	653.68	35227.7	33178.3	34648.8	33178.3	34716	33178.9	33178.3	36187.1
653.58	25517	24043.1	25011.4	24043.1	24581.5	24043.4	24043.1	25550.1	653.58	35416.4	32766.6	34844.7	32766.6	33822.9	32767.4	32766.6	35901.7	653.58	30336.7	28541.1	29834.6	28541.1	29503.4	28541.6	28541.1	30797.4	653.58	35631.3	33175.5	34737.9	33175.5	34627.6	33176.2	33175.5	36190.7
653.48	25221.7	24036.3	25037.6	24036.3	24542.5	24036.6	24036.3	25544.1	653.48	35454.1	32762.5	34915.1	32762.5	33745.1	32763.4	32762.5	35898.7	653.48	30264.1	28538.1	29881.7	28538.1	29440.3	28538.7	28538.1	30784.5	653.48	35411.6	33172.7	34810	33172.7	34537.9	33173.6	33172.7	36176
653.38	25370.6	24030.2	25057.7	24030.2	24504	24030.5	24030.2	25531.8	653.38	35271	32758.4	34964.7	32758.4	33668.8	32759.6	32758.4	35876.4	653.38	30002.9	28535.4	29915.3	28535.4	29377.7	28536.2	28535.4	30758.3	653.38	35657.3	33170.1	34862	33170.1	34448	33171.2	33170.1	36140.9
653.28	24827.9	24024	25070.3	24024	24465.7	24024.5	24024	25512.4	653.28	35299.9	32754.2	34991.6	32754.2	33594.4	32755.8	32754.2	35833.3	653.28	29588.6	28532.8	29933.6	28532.8	29315.8	28533.8	28532.8	30717.5	653.28	35182.9	33167.4	34891.1	33167.4	34358.5	33168.8	33167.4	36083.5
653.18	25372.1	24018.1	25075.1	24018.1	24428	24018.6	24018.1	25485.5	653.18	35471	32750.1	34994.8	32750.1	33522.3	32752	32750.1	35768.8	653.18	30165.5	28530.2	29935.9	28530.2	29255.1	28531.4	28530.2	30662	653.18	35187.6	33164.9	34896	33164.9	34270.4	33166.5	33164.9	36003.1
653.08	25358.6	24012.1	25071.6	24012.1	24391	24012.8	24012.1	25451.2	653.08	35330.2	32746.2	34973.9	32746.2	33453.1	32748.4	32746.2	35683.2	653.08	30193.6	28527.8	29922.1	28527.8	29196.2	28529.3	28527.8	30592	653.08	35381.6	33162.3	34876.1	33162.3	34184.3	33164.3	33162.3	35900.1
652.98	25163.9	24007	25060.6	24007	24355.8	24007.8	24007	25410.4	652.98	35036	32742.2	34929.7	32742.2	33387	32745	32742.2	35577.3	652.98	29846.9	28525.5	29892.6	28525.5	29139.4	28527.3	28525.5	30508.3	652.98	35310.8	33159.8	34832.5	33159.8	34100.8	33162.3	33159.8	35775.9
652.88	24510.2	24001.3	25041	24001.3	24321.2	24002.4	24001.3	25362	652.88	35135.6	32738.4	34863.5	32738.4	33324.3	32741.8	32738.4	35452.9	652.88	29642.2	28523	29848.2	28523	29084.6	28525.2	28523	30412	652.88	35064.5	33157.4	34766.9	33157.4	34020.3	33160.4	33157.4	35632.9
652.78	25347.1	23996.4	25014.3	23996.4	24288.7	23997.7	23996.4	25307.9	652.78	34935.9	32734.8	34777.8	32734.8	33265.2	32738.9	32734.8	35312.4	652.78	30109.1	28520.7	29790.7	28520.7	29032.5	28523.4	28520.7	30305.3	652.78	35152	33155.1	34682.5	33155.1	33943.5	33158.8	33155.1	35474.6
652.68	24573.5	23991.8	24980.7	23991.8	24257.9	23993.5	23991.8	25248.4	652.68	34748.9	32731.4	34675.2	32731.4	33209.9	32736.4	32731.4	35158.8	652.68	29738	28518.5	29722.3	28518.5	28983.3	28521.8	28518.5	30190.3	652.68	34647.7	33153	34582.9	33153	33870.5	33157.5	33153	35304.9
652.58	24974.9	23987.6	24941	23987.6	24228.9	23989.7	23987.6	25184.2	652.58	34593.1	32728.3	34559.1	32728.3	33158.4	32734.4	32728.3	34995.4	652.58	29638.7	28516.5	29645.1	28516.5	28937	28520.5	28516.5	30069.5	652.58	34507.1	33151.1	34472	33151.1	33801.7	33156.5	33151.1	35128.1
652.48	24761.1	23983	24895.3	23983	24201	23985.5	23983	25115.7	652.48	34044.3	32725.5	34432.9	32725.5	33110.7	32732.9	32725.5	34825.6	652.48	29250.2	28514.6	29561.5	28514.6	28893.7	28519.4	28514.6	29945.4	652.48	34431	33149.3	34354	33149.3	33737.2	33155.9	33149.3	34948.5
652.38	24920.9	23979.7	24846.2	23979.7	24176	23982.7	23979.7	25045.4	652.38	34192.1	32722.9	34300	32722.9	33066.9	32731.9	32722.9	34652.8	652.38	29439.6	28512.9	29474	28512.9	28853.4	28518.7	28512.9	29820.3	652.38	34462.8	33147.7	34232.8	33147.7	33677	33155.7	33147.7	34770
652.28	23997.9	23976.3	24793.3	23976.3	24152.3	23979.9	23976.3	24972.9	652.28	34074	32720.6	34163.6	32720.6	33026.6	32731.3	32720.6	34480.3	652.28	29645.4	28511.4	29385	28511.4	28816.2	28518.3	28511.4	29696.7	652.28	34322.3	33146.2	34111.8	33146.2	33621	33155.8	33146.2	34596.2
652.18	24748.8	23972.9	24737.8	23972.9	24130.3	23977.2	23972.9	24899.5	652.18	33985.3	32718.5	34026.9	32718.5	32989.9	32731.4	32718.5	34311	652.18	29043.3	28510	29296.4	28510	28782	28518.4	28510	29576.7	652.18	34433	33144.8	33994.1	33144.8	33569.2	33156.3	33144.8	34430.1
652.08	24855.7	23970	24681.2	23970	24110.2	23975.2	23970	24826.7	652.08	33864.7	32716.5	33892.3	32716.5	32956.3	32731.8	32716.5	34147.4	652.08	28990.5	28508.8	29210	28508.8	28750.6	28518.7	28508.8	29461.7	652.08	34149.2	33143.4	33882.1	33143.4	33521.6	33157.2	33143.4	34274.1
651.98	24262.6	23967.3	24624.2	23967.3	24091.9	23973.6	23967.3	24754.9	651.98	33858.9	32714.6	33762.3	32714.6	32925.9	32732.8	32714.6	33991.8	651.98	29068.2	28507.8	29127.3	28507.8	28722	28519.7	28507.8	29353.4	651.98	34137.8	33142.2	33777.7	33142.2	33478	33158.6	33142.2	34130
651.88	24655	23964.5	24567.1	23964.5	24074.7	23971.9	23964.5	24684.8	651.88	33685.6	32712.8	33638.6	32712.8	32898.3	32734.5	32712.8	33845.8	651.88	28701	28507	29049.5	28507	28696.2	28521.1	28507	29252.9	651.88	33821.9	33141	33682.1	33141	33438.3	33160.6	33141	33999
651.78	24219.7	23962	24511.3	23962	24059.2	23970.9	23962	24617.5	651.78	33730.2	32711.2	33522.6	32711.2	32873.6	32736.8	32711.2	33710.7	651.78	29027.9	28506.2	28977.3	28506.2	28672.8	28523	28506.2	29160.7	651.78	33820.3	33140	33596	33140	33402.3	33163.3	33140	33881.5
651.68	24319.5	23960	24457.6	23960	24045.5	23970.6	23960	24553.7	651.68	33530.1	32709.7	33415.4	32709.7	32851.4	32739.9	32709.7	33587.3	651.68	28842.1	28505.5	28911.1	28505.5	28651.7	28525.3	28505.5	29077.1	651.68	33938.8	33139.2	33519.7	33139.2	33369.8	33166.7	33139.2	33777.8
651.58	24370.4	23957.7	24405.7	23957.7	24032.6	23970.3	23957.7	24493.3	651.58	33423.2	32708.3	33317.4	32708.3	32831.6	32743.9	32708.3	33476.2	651.58	28976.2	28504.5	28851	28504.5	28632.4	28527.8	28504.5	29002.2	651.58	33467.3	33138.6	33453	33138.6	33340.7	33171	33138.6	33687.6
651.48	24541.2	23955.6	24356.6	23955.6	24021.1	23970.5	23955.6	24437	651.48	33334.2	32707.1	33228.8	32707.1	32814	32748.8	32707.1	33377.4	651.48	29777.1	28503.5	28797.1	28503.5	28615.1	28530.9	28503.5	28936	651.48	33283.1	33137.9	33395.4	33137.9	33314.6	33176.1	33137.9	33610.2
651.38	24443.6	23953.3	24310.2	23953.3	24010.4	23970.9	23953.3	24384.7	651.38	33271.2	32705.9	33149.6	32706	32798.4	32754.7	32705.9	33290.8	651.38	28759.3	28502.7	28749.5	28502.7	28599.7	28534.8	28502.7	28878.6	651.38	33679.2	33137.4	33346.2	33137.4	33291.2	33182.1	33137.4	33544.8
651.28	24403.3	23950.8	24266.5	23950.8	24000.3	23971.4	23950.8	24336.6	651.28	33560	32704.9	33079.5	32704.9	32784.5	32761.7	32704.9	33216	651.28	28462.9	28501.8	28707.8	28501.8	28585.9	28539.3	28501.8	28829.4	651.28	33582.9	33136.9	33304.8	33136.9	33270.5	33189.2	33136.9	33490.7
651.18	24603.7	23948.2	24226	23948.2	23991.1	23972.4	23948.2	24293.1	651.18	33223	32703.9	33018.1	32704	32772.4	32769.9	32703.9	33152.5	651.18	29114	28501.1	28671.7	28501.1	28573.7	28544.8	28501.1	28788	651.18	33676.8	33136.3	33270.1	33136.3	33251.9	33197.2	33136.3	33446.7
651.08	24324.2	23946.1	24189.2	23946.1	23983.1	23974.3	23946.1	24254.5	651.08	32977.3	32703	32964.6	32703	32761.6	32779.4	32703	33099.7	651.08	28319.3	28500.9	28641.2	28500.9	28563.4	28551.6	28500.9	28754.5	651.08	33969.2	33135.5	33241.2	33135.6	33235.4	33206.4	33135.5	33411.9
650.98	24122.5	23944.2	24155.8	23944.2	23976	23977	23944.2	24220.5	650.98	33310.4	32702.2	32918.6	32702.2	32752.2	32790.4	32702.2	33057	650.98	28432.8	28500.6	28615.2	28500.6	28554.3	28559.3	28500.6	28727.6	650.98	33711.6	33134.9	33217.7	33134.9	33220.8	33216.9	33134.9	33385.6
650.88	24221.7	23942	24125.3	23942	23969.3	23980.1	23942	24190.8	650.88	32969	32701.4	32879.3	32701.5	32744.1	32803.1	32701.4	33023.6	650.88	28840.5	28500.2	28593	28500.2	28546.2	28567.9	28500.2	28706.8	650.88	33332.7	33134.2	33198.5	33134.3	33207.9	33229	33134.2	33367
650.78	24639.1	23940.1	24098	23940.1	23963.5	23984.3	23940.1	24165.6	650.78	33199.8	32700.7	32845.9	32700.8	32736.9	32817.4	32700.7	32998.8	650.78	29033.8	28499.8	28574.6	28499.9	28539.1	28577.7	28499.8	28691.8	650.78	33735.3	33133.6	33183.1	33133.6	33196.6	33242.6	33133.6	33355.2
650.68	24309.9	23938.3	24073.6	23938.3	23958.2	23989.2	23938.3	24144.5	650.68	33235.5	32700	32817.7	32700.1	32730.6	32833.4	32700	32981.9	650.68	28792.7	28499.4	28559.1	28499.4	28532.8	28588.7	28499.4	28681.9	650.68	33609.1	33133.1	33170.9	33133.2	33186.9	33258.3	33133.1	33349.9
650.58	24276.9	23935.9	24051.4	23936	23952.9	23994.5	23935.9	24127	650.58	32957.6	32699.4	32794.3	32699.5	32725.3	32851.6	32699.4	32972.5	650.58	28567.1	28498.7	28546.2	28498.8	28527.1	28600.9	28498.7	28676.7	650.58	33024.8	33132.8	33161.4	33132.9	33178.4	33276	33132.8	33350.3
650.48	24595.7	23933.7	24031.7	23933.8	23948.1	24000.9	23933.7	24113.3	650.48	32849.3	32698.7	32774.7	32698.9	32720.5	32871.8	32698.7	32969.7	650.48	29089.8	28498	28535.4	28498.1	28522	28614.4	28498	28675.9	650.48	33457.6	33132.3	33153.8	33132.4	33171	33295.6	33132.3	33355.9
650.38	24108.9	23932.3	24015	23932.3	23944.4	24009.1	23932.3	24104.1	650.38	33249.6	32698	32758.5	32698.3	32716.3	32894.2	32698	32973.1	650.38	29100.6	28497.2	28526.5	28497.3	28517.4	28629.3	28497.2	28679	650.38	33602	33131.9	33147.9	33132.1	33164.6	33317.6	33131.9	33366.4
650.28	23853.1	23931.3	24000.9	23931.4	23941.5	24018.9	23931.3	24098.8	650.28	33246.4	32697.4	32745.2	32697.7	32712.7	32918.9	32697.4	32982.3	650.28	29300	28496.3	28519.1	28496.5	28513.4	28646	28496.3	28686	650.28	33546.5	33131.4	33143.3	33131.6	33159	33341.8	33131.4	33381.4
650.18	23808.6	23930.5	23988.8	23930.6	23939.1	24030	23930.5	24096.9	650.18	33055.1	32696.6	32734.2	32697	32709.3	32946	32696.6	32996.7	650.18	28771.4	28495.3	28512.9	28495.5	28509.5	28664.2	28495.3	28696.3	650.18	33998.9	33130.8	33139.5	33131.1	33154	33368.4	33130.8	33400.5
650.08	24035.1	23930.5	23979	23930.6	23937.6	24043.1	23930.5	24098.9	650.08	33496.7	32695.7	32725	32696.2	32706.3	32975.6	32695.7	33016	650.08	29269.3	28494.3	28507.8	28494.6	28506.3	28684.3	28494.3	28710	650.08	33568.2	33130.2	33136.4	33130.5	33149.6	33397.6	33130.2	33423.6
649.98	23941	23930.4	23970.6	23930.5	23936.4	24057.5	23930.4	24103.8	649.98	33140	32694.8	32717.6	32695.5	32703.6	33007.8	32694.8	33040	649.98	28754.9	28493.5	28503.8	28493.9	28503.5	28706.5	28493.5	28727.1	649.98	33643.8	33129.4	33134	33129.8	33145.6	33429.5	33129.4	33450.6
649.88	24014.5	23930	23963.2	23930.2	23935	24073	23930	24111.4	649.88	33075.3	32694	32711.6	32694.8	32701.3	33042.8	32694	33068.4	649.88	28598.9	28492.9	28500.7	28493.3	28501.2	28730.8	28492.9	28747.3	649.88	33900	33128.7	33131.9	33129.2	33142.2	33464.2	33128.7	33481.4
649.78	24270.9	23929.3	23956.5	23929.5	23933.5	24089.6	23929.3	24121.2	649.78	33104.8	32693.2	32706.7	32694.2	32699.2	33080.5	32693.2	33101	649.78	28747.5	28492.3	28498.2	28492.8	28499.2	28757.2	28492.3	28770.4	649.78	33618.5	33127.9	33130.2	33128.6	33139.2	33501.8	33127.9	33516
649.68	24363.9	23928.5	23950.8	23928.8	23931.9	24107.6	23928.5	24133.6	649.68	33235	32692.3	32702.5	32693.5	32697.2	33120.9	32692.3	33137.3	649.68	28845	28491.8	28496.2	28492.4	28497.4	28785.6	28491.8	28796.3	649.68	33885.7	33127.3	33128.9	33128.1	33136.5	33542.4	33127.3	33554.1
649.58	24182.6	23927.6	23945.8	23928	23930.5	24127	23927.6	24148.4	649.58	33632.4	32691.3	32699.1	32692.8	32695.3	33163.8	32691.3	33177.2	649.58	29010.2	28491.2	28494.4	28492	28495.8	28816	28491.2	28824.7	649.58	33410.7	33126.5	33127.7	33127.6	33134.2	33585.8	33126.5	33595.6
649.48	24018.4	23926.7	23941.3	23927.1	23929	24147.9	23926.7	24165.4	649.48	33458.6	32690.2	32696.1	32692.1	32693.5	33209.3	32690.2	33220.4	649.48	28909.9	28490.4	28492.8	28491.4	28494.2	28848.1	28490.4	28855.4	649.48	33807.4	33125.8	33126.6	33127.1	33132.1	33632.2	33125.8	33640.5
649.38	24184.7	23925.6	23937.4	23926.2	23927.5	24170.1	23925.6	24184.5	649.38	33233.9	32689.1	32693.4	32691.4	32691.8	33257.1	32689.1	33266.5	649.38	29094.3	28489.5	28491.3	28490.8	28492.7	28882.1	28489.5	28888.3	649.38	33790	33125	33125.6	33126.7	33130.2	33681.2	33125	33688.5
649.28	24404	23924.3	23933.8	23925	23925.8	24193.6	23924.3	24205.4	649.28	33438.5	32687.8	32691.1	32690.7	32690	33307	32687.8	33315.4	649.28	29059.2	28488.8	28490.1	28490.4	28491.4	28917.9	28488.8	28923.3	649.28	33994.1	33124.2	33124.6	33126.3	33128.5	33732.7	33124.2	33739.4
649.18	24778.3	23923.1	23930.7	23924.1	23924.4	24218.7	23923.1	24228.5	649.18	33596.3	32686.5	32688.9	32690.2	32688.3	33358.9	32686.5	33366.7	649.18	28475.8	28488	28488.9	28489.9	28490	28955.2	28488	28960.2	649.18	33873.3	33123.3	33123.5	33125.8	33126.8	33786.5	33123.3	33792.8
649.08	23897.6	23921.9	23928	23923.1	23923	24245	23921.9	24253.3	649.08	33607.6	32685.3	32687.1	32689.8	32686.8	33412.5	32685.3	33420.2	649.08	29276.6	28487.1	28487.7	28489.5	28488.8	28993.9	28487.1	28998.7	649.08	34078.6	33122.3	33122.5	33125.4	33125.1	33842.4	33122.3	33848.5
648.98	24074.6	23920.8	23925.5	23922.2	23921.6	24272.6	23920.8	24279.7	648.98	33291.8	32684.1	32685.4	32689.6	32685.2	33467.3	32684.1	33475.2	648.98	29064	28486.2	28486.7	28489.2	28487.5	29033.6	28486.2	29038.5	648.98	33994.1	33121.2	33121.3	33125.1	33123.5	33899.9	33121.2	33906.1
648.88	24171.5	23919.6	23923.4	23921.4	23920.3	24301.3	23919.6	24307.5	648.88	33366.6	32682.7	32683.6	32689.5	32683.6	33522.8	32682.7	33531.4	648.88	29107.2	28485.2	28485.5	28489	28486.3	29074.1	28485.2	29079.3	648.88	34254.2	33120.1	33120.1	33124.8	33121.9	33958.6	33120.1	33965.3
648.78	24280.6	23918.8	23921.8	23921	23919.4	24331.1	23918.8	24336.8	648.78	33722.6	32681.3	32681.9	32689.5	32682	33578.5	32681.3	33588.2	648.78	29328.2	28483.9	28484.1	28488.5	28484.8	29114.8	28483.9	29120.6	648.78	34235.9	33118.8	33118.8	33124.7	33120.3	34018	33118.8	34025.5
648.68	24296.5	23917.6	23919.9	23920.3	23918	24361.1	23917.6	24366.6	648.68	33883	32679.9	32680.3	32689.9	32680.4	33633.9	32679.9	33645.1	648.68	29469.4	28482.6	28482.7	28488.2	28483.3	29155.6	28482.6	29162.1	648.68	34407.1	33117.5	33117.5	33124.7	33118.7	34077.8	33117.5	34086.2
648.58	24563.1	23916	23917.8	23919.3	23916.3	24391.2	23916	24396.6	648.58	33548.6	32678.3	32678.6	32690.5	32678.7	33688.3	32678.3	33701.3	648.58	29282.5	28481	28481.1	28487.9	28481.5	29195.7	28481	29203.3	648.58	34102.4	33116.2	33116.2	33125	33117.1	34137.2	33116.2	34147
648.48	24694.3	23913.9	23915.3	23917.9	23914.1	24420.8	23913.9	24426.5	648.48	33804.5	32676.6	32676.9	32691.5	32677	33741	32676.6	33756.5	648.48	29844.1	28479.5	28479.6	28488	28480	29235.2	28479.5	29244.2	648.48	34089.1	33114.9	33114.9	33125.8	33115.7	34195.6	33114.9	34207.2
648.38	24912.9	23911.5	23912.6	23916.4	23911.8	24449.9	23911.5	24456.1	648.38	33501.2	32675	32675.2	32692.9	32675.3	33791.6	32675	33810	648.38	28705.1	28478.1	28478.2	28488.4	28478.5	29273.4	28478.1	29284.1	648.38	33896.7	33113.7	33113.7	33126.8	33114.3	34252.4	33113.7	34266.2
648.28	24595.6	23909.1	23909.9	23915	23909.2	24478.3	23909	24485.2	648.28	33680	32673.4	32673.5	32695	32673.7	33839.2	32673.4	33861.1	648.28	29215.1	28476.7	28476.7	28489.1	28477	29309.9	28476.7	29322.6	648.28	34391	33112.5	33112.5	33128.5	33113	34306.8	33112.5	34323.3
648.18	24570.2	23906.5	23907.1	23913.7	23906.6	24505.7	23906.5	24513.6	648.18	33808.3	32671.7	32671.8	32697.6	32671.9	33883	32671.7	33909.2	648.18	29520	28475.2	28475.2	28490.2	28475.4	29343.9	28475.2	29359.2	648.18	34006.9	33111.3	33111.3	33130.7	33111.7	34358	33111.3	34377.8
648.08	24631.6	23904.2	23904.7	23912.9	23904.3	24531.9	23904.2	24541.2	648.08	33970.4	32669.8	32669.8	32700.9	32669.9	33922.3	32669.8	33953.6	648.08	29338.4	28473.9	28473.9	28492	28474.1	29375.4	28473.9	29393.6	648.08	34164.9	33110.1	33110.1	33133.4	33110.4	34405.3	33110.1	34429
647.98	24290.4	23902	23902.4	23912.4	23902.1	24556.5	23902	24567.4	647.98	34352.1	32667.8	32667.8	32704.9	32667.9	33956.6	32667.8	33993.9	647.98	29318.4	28472.5	28472.5	28494.2	28472.7	29403.3	28472.5	29425.2	647.98	34225.2	33108.9	33108.9	33137	33109.1	34448	33108.9	34476.3
647.88	24766.6	23899.7	23900	23912.2	23899.8	24578.9	23899.7	24591.8	647.88	33850.3	32665.7	32665.8	32709.9	32665.8	33985.3	32665.7	34029.6	647.88	29056.6	28471.1	28471.2	28497.1	28471.3	29427.6	28471.1	29453.7	647.88	33830.4	33107.6	33107.6	33141.3	33107.8	34485.3	33107.6	34519.1
647.78	24698.2	23897.4	23897.6	23912.3	23897.4	24598.8	23897.4	24614	647.78	33798.1	32663.7	32663.7	32716.1	32663.7	34007.9	32663.7	34060.5	647.78	29119.5	28469.8	28469.8	28500.8	28469.9	29447.7	28469.8	29478.8	647.78	34647.5	33106.2	33106.2	33146.5	33106.3	34516.5	33106.2	34556.9
647.68	24604.2	23894.9	23895.1	23912.7	23895	24615.7	23894.9	24633.7	647.68	33865.9	32661.6	32661.6	32723.7	32661.6	34024.1	32661.6	34086.3	647.68	29338.8	28468.4	28468.4	28505.3	28468.5	29463.1	28468.4	29500.1	647.68	34489.6	33104.6	33104.6	33152.7	33104.8	34541.1	33104.6	34589.3
647.58	24871.9	23892.2	23892.3	23913.4	23892.2	24629.1	23892.2	24650.5	647.58	33973	32659.6	32659.6	32732.9	32659.6	34033.5	32659.6	34106.9	647.58	29576.4	28467	28467	28510.9	28467.1	29473.8	28467	29517.6	647.58	34857.7	33103.1	33103.1	33160.2	33103.2	34558.8	33103.1	34616
647.48	24682.9	23889.7	23889.7	23914.8	23889.7	24639.4	23889.7	24664.6	647.48	34108.9	32657.6	32657.6	32743.9	32657.6	34036	32657.6	34122.3	647.48	29289.3	28465.5	28465.5	28517.3	28465.5	29479.2	28465.5	29531.1	647.48	34262.9	33101.4	33101.4	33169.1	33101.4	34569	33101.4	34636.8
647.38	24422.9	23887.4	23887.4	23917	23887.4	24646.2	23887.4	24676	647.38	33834.5	32655.5	32655.5	32756.8	32655.5	34031.4	32655.5	34132.7	647.38	29500.4	28463.9	28463.9	28525	28463.9	29479.4	28463.9	29540.6	647.38	34489.4	33099.6	33099.6	33179.7	33099.7	34571.8	33099.6	34651.9
647.28	24331.3	23885.3	23885.2	23920.2	23885.2	24649.3	23885.2	24684.4	647.28	33944.3	32653.5	32653.5	32771.9	32653.5	34019.7	32653.5	34138.2	647.28	29372.1	28462.4	28462.4	28534.3	28462.4	29474.5	28462.4	29546.5	647.28	34704	33097.9	33097.9	33192.2	33097.9	34567	33097.9	34661.4
647.18	24398	23883.4	23883.3	23924.4	23883.3	24648.9	23883.3	24690.1	647.18	33840.3	32651.3	32651.3	32789.4	32651.3	34001.1	32651.3	34139.3	647.18	28916.2	28460.9	28460.9	28545.2	28460.9	29464.5	28460.9	29548.8	647.18	34627.1	33096.1	33096.1	33207	33096.2	34554.8	33096.1	34665.7
647.08	24436	23881.5	23881.4	23929.5	23881.4	24644.5	23881.4	24692.8	647.08	34358	32649.1	32649.1	32809.7	32649.1	33975.9	32649.1	34136.6	647.08	29654.8	28459.3	28459.3	28557.9	28459.4	29449.4	28459.3	29548.1	647.08	34703.9	33094.3	33094.3	33224.1	33094.3	34535.1	33094.3	34665
646.98	24611.7	23879.8	23879.6	23935.8	23879.6	24636.3	23879.6	24692.8	646.98	34255.8	32646.9	32646.8	32833.1	32646.8	33944.5	32646.8	34130.8	646.98	29328.8	28457.7	28457.7	28572.6	28457.7	29429.5	28457.7	29544.5	646.98	34828.1	33092.5	33092.5	33244.1	33092.5	34508.6	33092.5	34660.2
646.88	24293.4	23878	23877.8	23943.2	23877.8	24624.3	23877.8	24690.1	646.88	33901.6	32644.5	32644.5	32859.7	32644.5	33907.3	32644.5	34122.6	646.88	29850.6	28455.9	28455.9	28589.5	28455.9	29405	28455.9	29538.6	646.88	34155.9	33090.8	33090.8	33267.3	33090.8	34475.5	33090.8	34652
646.78	24427.3	23876.1	23875.8	23951.8	23875.8	24608.7	23875.8	24685	646.78	34242.4	32642.1	32642.1	32890	32642.1	33864.9	32642.1	34112.9	646.78	29689.4	28453.8	28453.8	28608.6	28453.8	29376.1	28453.8	29530.9	646.78	34310.2	33089	33089	33294	33089	34436.3	33089	34641.3
646.68	24542.3	23873.8	23873.4	23961.3	23873.4	24589.1	23873.4	24677.5	646.68	34162.1	32639.8	32639.7	32924.5	32639.7	33818.1	32639.7	34103	646.68	29949	28451.7	28451.7	28630.4	28451.7	29343.6	28451.7	29522.3	646.68	34806.3	33087.3	33087.3	33324.4	33087.3	34391.7	33087.3	34628.8
646.58	25211.2	23871.5	23870.9	23972.4	23870.9	24566.5	23870.9	24668.6	646.58	34004.7	32637.6	32637.4	32963.5	32637.4	33767.5	32637.4	34093.8	646.58	29682.7	28449.6	28449.5	28655.3	28449.5	29307.8	28449.5	29513.6	646.58	34835.2	33085.5	33085.5	33359.1	33085.5	34342.3	33085.5	34615.9
646.48	24550.9	23869	23868.2	23984.9	23868.2	24540.9	23868.2	24658.3	646.48	34131.5	32635.2	32635.1	33007.3	32635.1	33713.7	32635.1	34086.1	646.48	29539.7	28447.4	28447.3	28683.6	28447.3	29269.3	28447.3	29505.6	646.48	34841.9	33083.7	33083.7	33398.4	33083.7	34288.8	33083.7	34603.5
646.38	24788.1	23866.2	23865.2	23999	23865.2	24512.6	23865.2	24647.4	646.38	34077.9	32633.1	32632.8	33056.3	32632.8	33657.6	32632.8	34081.4	646.38	29842.4	28445.2	28445.2	28715.5	28445.2	29228.7	28445.2	29499.1	646.38	34276.8	33081.7	33081.7	33442.5	33081.7	34231.8	33081.7	34592.6
646.28	24817.8	23863.4	23862	24015	23862	24482.1	23862	24636.4	646.28	33972.9	32630.8	32630.4	33110.7	32630.4	33599.6	32630.4	34080.3	646.28	29592.2	28443.2	28443.1	28751.5	28443.1	29186.5	28443.1	29495	646.28	34958.3	33079.8	33079.7	33492.1	33079.7	34172.2	33079.7	34584.6
646.18	24751	23861.1	23859.3	24033.5	23859.3	24450.4	23859.3	24626.4	646.18	34555.9	32628.4	32627.9	33170.8	32627.9	33540.5	32627.9	34083.9	646.18	29678.5	28441.4	28441.2	28791.9	28441.2	29143.4	28441.2	29494.2	646.18	34821.8	33077.8	33077.8	33547.7	33077.8	34110.8	33077.8	34580.8
646.08	24534.7	23858.8	23856.5	24054.4	23856.5	24417.4	23856.5	24617.5	646.08	34246.6	32626.1	32625.4	33237.1	32625.4	33480.8	32625.4	34093.3	646.08	29081.9	28439.5	28439.3	28836.7	28439.3	29099.6	28439.3	29497.3	646.08	34716.7	33075.9	33075.9	33609.5	33075.9	34048.4	33075.9	34582.1
645.98	24694.4	23856.5	23853.5	24077.5	23853.5	24383.3	23853.5	24610.3	645.98	34311.2	32623.7	32622.7	33309.6	32622.7	33421.1	32622.7	34109.1	645.98	29721.3	28437.8	28437.4	28886.4	28437.4	29055.6	28437.4	29505	645.98	34760.3	33073.8	33073.8	33677.9	33073.8	33985.3	33073.8	34589.4
645.88	24996.6	23854.5	23850.6	24103.4	23850.6	24348.9	23850.6	24605.4	645.88	34559.5	32621.4	32619.9	33388.6	32619.9	33362	32619.9	34132.3	645.88	29548.3	28436.2	28435.7	28941.3	28435.7	29012	28435.7	29518.1	645.88	35024.9	33071.7	33071.6	33753.3	33071.6	33922.3	33071.6	34604
645.78	24706.8	23852.8	23847.9	24132.1	23847.9	24314.4	23847.9	24603.5	645.78	34303.8	32619.2	32617.1	33474.5	32617.1	33304.1	32617.1	34163.5	645.78	29183.1	28434.7	28433.9	29001.3	28433.9	28969	28433.9	29537.1	645.78	35050.4	33069.7	33069.5	33836.1	33069.5	33860.1	33069.5	34626.8
645.68	24524.1	23851.4	23845.1	24163.6	23845.1	24280	23845.1	24604.9	645.68	34390.6	32617.1	32614.3	33567.2	32614.3	33247.6	32614.3	34203.4	645.68	29749.2	28433.1	28432	29066.5	28432	28926.7	28432	29562.3	645.68	34796.3	33067.7	33067.4	33926.6	33067.4	33799.1	33067.4	34658.5
645.58	24537.9	23850.3	23842.3	24198.1	23842.3	24246.1	23842.3	24609.9	645.58	34435	32615.3	32611.5	33666.7	32611.5	33193	32611.5	34252.2	645.58	29643.2	28431.7	28430.2	29137.5	28430.2	28885.8	28430.2	29594.5	645.58	34460.5	33065.7	33065.3	34025	33065.3	33739.8	33065.3	34699.9
645.48	24714.9	23849.9	23839.8	24235.8	23839.8	24213.1	23839.8	24619.4	645.48	34391	32614	32608.7	33773.2	32608.7	33140.7	32608.7	34310.4	645.48	29250.1	28430.5	28428.4	29213.9	28428.4	28846.3	28428.4	29633.8	645.48	34870.7	33063.8	33063.3	34131.5	33063.3	33682.6	33063.3	34751.4
645.38	24553.5	23850	23837.2	24276.5	23837.2	24181	23837.2	24633.1	645.38	34237.9	32612.9	32605.8	33886	32605.8	33090.6	32605.8	34377.9	645.38	29626	28429.2	28426.3	29295.6	28426.3	28808.2	28426.3	29680.3	645.38	34836.8	33062	33061.2	34246	33061.2	33627.6	33061.2	34813.3
645.28	24813.6	23850.1	23834	24319.5	23834	24149.4	23834	24651	645.28	34830.3	32612.4	32602.9	34005	32602.9	33043	32602.9	34454.7	645.28	29996.5	28427.7	28423.9	29382.4	28423.9	28771.5	28423.9	29733.9	645.28	35299	33060.2	33059	34368.5	33059	33575.1	33059	34885.8
645.18	25374.3	23850.9	23830.8	24365.5	23830.8	24119.1	23830.8	24673.8	645.18	34421.2	32612.7	32600	34129.8	32600	32998.1	32600	34540.7	645.18	30898.7	28426.6	28421.3	29474.4	28421.3	28736.5	28421.3	29794.9	645.18	34973.6	33058.5	33056.7	34498.8	33056.7	33525.2	33056.7	34969
645.08	24559.6	23852.9	23827.9	24414.5	23827.9	24090.3	23827.9	24701.8	645.08	34260.8	32613.9	32597.1	34259.7	32597.1	32956	32597.1	34635.4	645.08	29973.9	28425.6	28418.5	29571	28418.5	28703.4	28418.5	29863	645.08	34985.4	33056.9	33054.4	34636.4	33054.4	33478.2	33054.4	35062.7
644.98	24343.8	23855.9	23825	24466.1	23825	24063	23825	24735	644.98	34462.9	32616.2	32594	34393.8	32594	32916.4	32594	34738.3	644.98	29876.8	28425.3	28415.7	29672.3	28415.7	28672.2	28415.7	29938.3	644.98	34999.1	33055.6	33052	34781	33052	33433.9	33052	35166.5
644.88	24418.9	23860.2	23822.1	24520.1	23822.1	24037.2	23822.1	24773.2	644.88	34700.1	32619.9	32590.9	34531.3	32590.9	32879.4	32590.9	34848.8	644.88	29657.4	28425.7	28413	29777.6	28413	28643.1	28413	30020.5	644.88	35212.3	33054.7	33049.6	34932	33049.6	33392.5	33049.6	35280
644.78	24801.1	23866.5	23819.7	24576.6	23819.7	24013.4	23819.7	24817	644.78	35016.4	32625.3	32587.6	34670.8	32587.6	32845	32587.6	34965.9	644.78	29698.1	28427.4	28410.5	29886.5	28410.5	28616.3	28410.5	30109.3	644.78	35471.4	33054.3	33047.1	35088.3	33047.1	33354	33047.1	35402.5
644.68	24624.9	23873.8	23816.7	24634.1	23816.7	23990.5	23816.7	24865	644.68	34945.1	32632.8	32584	34811.1	32584	32812.8	32584	35088.7	644.68	30289.5	28430.2	28407.9	29998	28407.9	28591.3	28407.9	30203.6	644.68	35074.9	33054.5	33044.5	35249.1	33044.5	33318.2	33044.5	35532.9
644.58	25471.9	23882.3	23812.9	24692.1	23812.9	23968.3	23812.9	24916.8	644.58	35177.3	32642.9	32580.2	34950.7	32580.2	32782.9	32580.2	35216.2	644.58	30098.4	28434.2	28405.1	30110.9	28405.1	28568	28405.1	30302.9	644.58	35583.8	33055.6	33041.7	35412.9	33041.7	33285.1	33041.7	35670.2
644.48	25609.2	23892.9	23809	24750.6	23809	23947.5	23809	24973	644.48	35317.8	32656.2	32576.1	35088.2	32576.1	32755.2	32576.1	35347.3	644.48	30580.3	28439.8	28402	30224	28402	28546.2	28402	30406	644.48	35606.8	33057.9	33038.9	35578.6	33038.9	33254.5	33038.9	35813.2
644.38	24639.2	23905.9	23804.9	24809.1	23804.9	23927.9	23804.9	25033.2	644.38	35447	32673.5	32571.8	35221.9	32571.8	32729.4	32571.8	35481.2	644.38	30741.6	28447.2	28398.4	30336.2	28398.4	28525.7	28398.4	30512.3	644.38	35549.9	33061.7	33035.9	35744.4	33035.9	33226.3	33035.9	35960.7
644.28	24978.7	23921.6	23800.5	24866.8	23800.5	23909.4	23800.5	25096.8	644.28	35709.7	32695.6	32567.3	35350.2	32567.3	32705.6	32567.3	35616.7	644.28	30719	28457.5	28395	30446.7	28395	28506.9	28395	30621.2	644.28	36057.4	33067.4	33032.6	35908.5	33032.6	33200.2	33032.6	36110.9
644.18	25077.1	23940.7	23796.2	24923.4	23796.2	23892.3	23796.2	25163.9	644.18	35638.8	32723.4	32562.6	35471.2	32562.6	32683.6	32562.6	35753	644.18	30188.9	28470.9	28391.3	30553.9	28391.3	28489.4	28391.3	30731.7	644.18	36471.1	33075.8	33029.1	36069.1	33029.1	33176.2	33029.1	36262.8
644.08	25280.2	23963.8	23792.3	24978.3	23792.3	23876.8	23792.3	25234.3	644.08	35739.3	32757.9	32557.7	35583.2	32557.7	32663.2	32557.7	35889	644.08	30681.6	28488.3	28387.6	30656.5	28387.6	28473.3	28387.6	30843	644.08	36179.5	33087.4	33025.4	36224.2	33025.4	33154	33025.4	36414.7
643.98	25074	23990.6	23788	25030.2	23788	23862.1	23788	25306.8	643.98	36018.6	32800.4	32552.6	35684.6	32552.6	32644.3	32552.6	36024.2	643.98	30633.6	28510.1	28383.6	30752.9	28383.6	28458.3	28383.6	30954.1	643.98	36653.2	33103	33021.5	36371.7	33021.5	33133.6	33021.5	36565.3
643.88	25167.4	24021.8	23783.6	25078.5	23783.6	23848.4	23783.6	25381.4	643.88	36053.2	32852.1	32547.3	35773.7	32547.3	32626.8	32547.3	36158	643.88	31682.4	28537	28379.2	30841.6	28379.2	28444.1	28379.2	31064.3	643.88	36638.7	33123.7	33017.4	36509.6	33017.4	33114.8	33017.4	36713.5
643.78	25084.8	24057.6	23778.9	25122.2	23778.9	23835.3	23778.9	25457.3	643.78	36072	32914.2	32541.8	35848.9	32541.8	32610.5	32541.8	36290	643.78	31728.5	28569.9	28374.4	30921.1	28374.4	28430.6	28374.4	31172.8	643.78	36707.9	33150.9	33013.1	36636	33013.1	33097.6	33013.1	36858.2
643.68	25599.5	24098.4	23773.9	25160.6	23773.9	23822.9	23773.9	25534.1	643.68	36432.3	32988	32536	35908.9	32536	32595.1	32536	36420	643.68	31402.6	28609.8	28369.3	30990.2	28369.3	28417.8	28369.3	31279.2	643.68	36860.1	33185.4	33008.7	36748.8	33008.7	33081.6	33008.7	36998.5
643.58	25699.7	24144.1	23768.3	25192.8	23768.3	23810.7	23768.3	25611.1	643.58	36788.8	33075	32530	35952.6	32530	32580.8	32530	36548.4	643.58	31636.4	28657.8	28364.1	31048	28364.1	28405.8	28364.1	31383.4	643.58	37221.4	33229	33004.1	36846.1	33004.1	33066.9	33004.1	37133.9
643.48	26070.6	24195.2	23762.1	25218.2	23762.1	23798.7	23762.1	25687.9	643.48	36381.7	33176.5	32523.9	35979.3	32523.9	32567.4	32523.9	36675.4	643.48	31077.2	28715.2	28358.9	31093.6	28358.9	28394.7	28358.9	31485.6	643.48	37285.7	33283	32999.2	36926.4	32999.2	33053.2	32999.2	37264
643.38	25946.6	24251.7	23755.2	25236	23755.2	23786.8	23755.2	25764	643.38	36606.1	33293.6	32517.5	35988.1	32517.5	32554.6	32517.5	36801.3	643.38	31253.4	28782.6	28353.8	31126.1	28353.8	28384.4	28353.8	31585.4	643.38	37582.7	33348.9	32994.1	36988	32994.1	33040.3	32994.1	37389
643.28	26186.5	24314.3	23748.2	25246.5	23748.2	23775.2	23748.2	25839.6	643.28	37147	33427.4	32510.8	35979	32510.8	32542.4	32510.8	36927.1	643.28	31744.6	28860.9	28348.6	31144.7	28348.6	28374.7	28348.6	31683.1	643.28	37829.2	33428.5	32988.8	37029.9	32988.8	33028.2	32988.8	37509.1
643.18	25828.7	24382.8	23740.9	25249.2	23740.9	23764	23740.9	25914.2	643.18	36993.6	33578.6	32503.9	35951.9	32503.9	32530.7	32503.9	37053.4	643.18	31520.7	28950.6	28343.2	31148.9	28343.2	28365.4	28343.2	31778.5	643.18	37908.6	33523.4	32983.3	37051.4	32983.3	33016.8	32983.3	37625.1
643.08	26091	24457.2	23733.3	25244	23733.3	23753.1	23733.3	25987.6	643.08	37485.3	33747.5	32496.6	35907.1	32496.6	32519.3	32496.6	37180.6	643.08	32298.7	29052.1	28337.6	31138.5	28337.6	28356.4	28337.6	31871.9	643.08	37886.5	33634.8	32977.6	37052	32977.6	33006	32977.6	37737.7
642.98	26393	24536.9	23725.3	25230.6	23725.3	23742.1	23725.3	26058.9	642.98	37644.8	33933.9	32488.9	35845.1	32488.9	32508	32488.9	37309.2	642.98	31765.2	29165.5	28331.6	31113.5	28331.6	28347.5	28331.6	31963.4	642.98	38076.5	33763.9	32971.7	37031.5	32971.7	32995.7	32971.7	37847.8
642.88	26661.6	24621.9	23717.3	25209.5	23717.3	23731.5	23717.3	26128.3	642.88	38079.5	34137.3	32480.9	35767.1	32480.9	32497	32480.9	37439.5	642.88	32294.4	29290.8	28325.4	31074.4	28325.4	28338.8	28325.4	32053.2	642.88	38403.4	33911.4	32965.7	36990.3	32965.7	32986	32965.7	37956.3
642.78	26179.3	24711.2	23708.9	25180.7	23708.9	23720.9	23708.9	26194.9	642.78	37930.6	34356.3	32472.6	35674.1	32472.6	32486.1	32472.6	37571.3	642.78	32135.5	29426.9	28318.9	31021.5	28318.9	28330.1	28318.9	32140.8	642.78	38111.6	34077.2	32959.6	36929	32959.6	32976.6	32959.6	38063.8
642.68	26368.9	24803.5	23699.9	25144.1	23699.9	23710	23699.9	26257.9	642.68	37903.4	34588.8	32464.1	35567.7	32464.1	32475.3	32464.1	37703.7	642.68	32790.1	29573	28312.3	30956	28312.3	28321.7	28312.3	32226.2	642.68	38575.3	34260.5	32953.1	36848.3	32953.1	32967.4	32953.1	38170
642.58	27044.4	24898.5	23690.9	25101	23690.9	23699.4	23690.9	26317.1	642.58	38324	34831.9	32455.4	35449.5	32455.4	32464.8	32455.4	37835.4	642.58	32313.1	29727.2	28305.4	30878.6	28305.4	28313.3	28305.4	32308.2	642.58	39251.8	34459.6	32946.5	36749.8	32946.5	32958.5	32946.5	38274.8
642.48	26294.6	24994.7	23681.9	25051.9	23681.9	23689	23681.9	26371.8	642.48	37947.7	35081.8	32446.7	35321.2	32446.7	32454.5	32446.7	37964.1	642.48	32491.9	29886.9	28298.4	30790.6	28298.4	28304.9	28298.4	32385.6	642.48	38565.9	34671.7	32939.8	36634.7	32939.8	32949.8	32939.8	38376.7
642.38	26619	25090.1	23672.4	24996.9	23672.4	23678.4	23672.4	26420.5	642.38	38007.5	35333.6	32437.9	35184.5	32437.9	32444.3	32437.9	38086.7	642.38	32946.4	30049	28291	30693	28291	28296.5	28291	32456.4	642.38	39038.2	34892.9	32932.9	36505	32932.9	32941.2	32932.9	38473.3
642.28	26905.8	25183.4	23662.8	24937.1	23662.8	23667.8	23662.8	26462.6	642.28	38577.6	35581.8	32428.7	35040.9	32428.7	32434	32428.7	38199.3	642.28	32937.3	30210.1	28283.7	30587.6	28283.7	28288.2	28283.7	32518.6	642.28	38769.3	35118	32925.9	36362.6	32925.9	32932.8	32925.9	38561.5
642.18	26477.3	25272.9	23653.4	24873.4	23653.4	23657.5	23653.4	26497.1	642.18	38756.4	35820.1	32419.4	34892.4	32419.4	32423.8	32419.4	38297.6	642.18	32789.7	30365.7	28276	30475.5	28276	28279.7	28276	32568.9	642.18	38897.6	35340.8	32919.1	36209.7	32919.1	32924.7	32919.1	38637.1
642.08	26842.5	25356.1	23643.5	24806.2	23643.5	23646.9	23643.5	26522.2	642.08	38849.3	36042	32409.7	34740.5	32409.7	32413.4	32409.7	38376.4	642.08	33236.8	30511.5	28268.2	30358.2	28268.2	28271.3	28268.2	32604.6	642.08	38715.8	35554.1	32912.2	36048.2	32912.2	32916.9	32912.2	38694.8
641.98	26908.7	25431.2	23633.4	24736.4	23633.4	23636.2	23633.4	26537	641.98	38946.3	36240.8	32399.9	34586.9	32399.9	32402.8	32399.9	38430.8	641.98	32819	30643	28260.6	30237.5	28260.6	28263.1	28260.6	32622.5	641.98	38592.8	35750.1	32905.3	35880.2	32905.3	32909.1	32905.3	38728.8
641.88	26900.7	25496.7	23623.4	24665	23623.4	23625.7	23623.4	26540.6	641.88	38728.3	36410.4	32390.1	34433.5	32390.1	32392.5	32390.1	38456.2	641.88	32418.3	30755.4	28252.9	30114.5	28252.9	28254.9	28252.9	32619.1	641.88	39038.6	35920.8	32898.4	35707.6	32898.4	32901.5	32898.4	38733.2
641.78	26636.7	25550.6	23613.5	24592.7	23613.5	23615.4	23613.5	26531.7	641.78	38164.6	36544.7	32380.3	34281.3	32380.3	32382.2	32380.3	38447.7	641.78	33136.1	30844.4	28245	29990.4	28245	28246.7	28245	32591.5	641.78	39001.7	36058.7	32891.3	35532.4	32891.3	32893.9	32891.3	38702.4
641.68	26416.8	25591.7	23603.9	24520.5	23603.9	23605.5	23603.9	26509.9	641.68	38829.3	36639	32370.7	34132	32370.7	32372.3	32370.7	38402	641.68	33282.8	30906.7	28237.2	29866.7	28237.2	28238.6	28237.2	32537.5	641.68	39346.1	36157.4	32884.3	35356.5	32884.3	32886.3	32884.3	38631.6
641.58	26166.2	25618.5	23594.5	24448.8	23594.5	23595.8	23594.5	26474.1	641.58	38188	36689.5	32361.1	33986.4	32361.1	32362.4	32361.1	38316.2	641.58	32767	30939.5	28229.5	29744.3	28229.5	28230.6	28229.5	32455.4	641.58	38688.6	36211.7	32877.1	35181.4	32877.1	32878.8	32877.1	38517.7
641.48	26715.7	25630.1	23585.2	24378.2	23585.2	23586.3	23585.2	26424.1	641.48	38806	36694.1	32351.6	33845.5	32351.6	32352.7	32351.6	38189	641.48	32709.5	30941.2	28221.7	29624.1	28221.7	28222.6	28221.7	32344.4	641.48	39015.4	36219.1	32870.1	35008.9	32870.1	32871.4	32870.1	38359.2
641.38	26558.2	25625.6	23575.9	24309	23575.9	23576.8	23575.9	26359.5	641.38	38291.9	36651.9	32342.1	33709.8	32342.1	32342.9	32342.1	38020.5	641.38	32640.8	30911.8	28214.3	29507.3	28214.3	28215	28214.3	32205.5	641.38	38509.9	36178.6	32863.1	34840.2	32863.1	32864.2	32863.1	38156.8
641.28	26651.6	25605.2	23566.8	24241.7	23566.8	23567.4	23566.8	26280.8	641.28	38364.2	36564.8	32332.9	33580.4	32332.9	32333.6	32332.9	37812.9	641.28	32010.6	30852.1	28207.2	29394.8	28207.2	28207.8	28207.2	32040.2	641.28	38716.1	36092.2	32856.3	34676.7	32856.3	32857.2	32856.3	37913.4
641.18	26168.6	25568.7	23557.3	24176.3	23557.3	23557.8	23557.3	26188.2	641.18	37520.5	36435.3	32324	33457.5	32324	32324.5	32324	37569.4	641.18	32112.6	30764.1	28200.4	29286.9	28200.4	28200.9	28200.4	31851	641.18	38209.4	35963.6	32849.8	34519.2	32849.8	32850.5	32849.8	37633.7
641.08	26575.2	25517.2	23548	24113.5	23548	23548.4	23548	26083.1	641.08	37469	36268	32315.6	33341.7	32315.6	32316	32315.6	37294.6	641.08	32041.4	30651.1	28194	29184.2	28194	28194.4	28194	31641.6	641.08	37816.6	35798.7	32843.7	34368.9	32843.7	32844.3	32843.7	37324.4
640.98	26450.3	25451.9	23538.9	24053.5	23538.9	23539.2	23538.9	25966.9	640.98	37138.3	36068.1	32307.5	33233.2	32307.5	32307.9	32307.5	36994.2	640.98	31415.1	30516.7	28187.9	29087	28187.9	28188.2	28187.9	31416.1	640.98	36957.8	35604.5	32838.2	34226.3	32838.2	32838.6	32838.2	36993
640.88	26215.7	25374.3	23529.9	23996.6	23529.9	23530.2	23529.9	25841.2	640.88	37029.7	35842.1	32300.1	33132.2	32300.1	32300.4	32300.1	36674.5	640.88	31701.1	30365.4	28182	28995.5	28182	28182.3	28182	31179.1	640.88	36345.6	35388.7	32833.2	34091.9	32833.2	32833.6	32833.2	36647.8
640.78	26378.5	25286	23521.2	23942.9	23521.2	23521.4	23521.2	25707.9	640.78	36248.2	35596.3	32293.1	33038.5	32293.1	32293.3	32293.1	36341.9	640.78	31275.8	30201.8	28176.5	28909.8	28176.5	28176.7	28176.5	30935.3	640.78	36165.2	35159.2	32828.7	33965.9	32828.7	32828.9	32828.7	36296.8
640.68	25650.8	25189.5	23513.3	23892.9	23513.3	23513.5	23513.3	25569.3	640.68	36169.9	35337.6	32286.6	32952	32286.6	32286.8	32286.6	36003.1	640.68	31063.9	30030.8	28171.4	28830.1	28171.4	28171.5	28171.4	30689.7	640.68	36403.5	34923.7	32824.6	33848.4	32824.6	32824.8	32824.6	35947.8
640.58	25326.2	25086.7	23506.2	23846.7	23506.2	23506.3	23506.2	25427.4	640.58	35793.7	35072.2	32280.6	32872.6	32280.6	32280.7	32280.6	35664.3	640.58	30810	29856.7	28166.6	28756.3	28166.6	28166.8	28166.6	30446.5	640.58	35717.2	34688.9	32821	33739.5	32821	32821.2	32821	35607.6
640.48	25209.7	24979.7	23499.9	23804.4	23499.9	23500	23499.9	25284.3	640.48	35569.9	34806.4	32275.3	32800.2	32275.3	32275.4	32275.3	35331.4	640.48	30230.3	29683.8	28162.5	28688.6	28162.5	28162.6	28162.5	30210	640.48	34934.8	34460.7	32817.6	33638.8	32817.6	32817.8	32817.6	35282
640.38	24792	24870.9	23495	23766.3	23495	23495.1	23495	25142.3	640.38	34885.4	34545	32270.3	32734.3	32270.3	32270.4	32270.3	35009.1	640.38	29782.5	29515.3	28158.8	28626.5	28158.8	28158.9	28158.8	29983.1	640.38	35216.2	34243.7	32814.6	33546.3	32814.6	32814.8	32814.6	34975.5
640.28	24244.5	24761.3	23490.6	23731.5	23490.6	23490.7	23490.6	25002.3	640.28	34835.4	34292.7	32265.9	32674.6	32265.9	32266	32265.9	34701.5	640.28	30137.1	29354.1	28155.6	28570.1	28155.6	28155.6	28155.6	29768.7	640.28	34622.4	34041.6	32812.1	33461.9	32812.1	32812.2	32812.1	34691.4
640.18	24816	24652.3	23486.5	23699.7	23486.5	23486.6	23486.5	24865.6	640.18	34557.9	34053	32262	32620.9	32262	32262	32262	34411.9	640.18	29450	29202.5	28152.9	28519	28152.9	28152.9	28152.9	29568.7	640.18	34351.4	33856.7	32810	33385.1	32810	32810	32810	34431.8
640.08	24800.9	24545.6	23482.9	23671	23482.9	23483	23482.9	24733.8	640.08	34074.9	33828.4	32258.6	32572.7	32258.6	32258.6	32258.6	34142.6	640.08	29331.7	29061.9	28150.6	28472.9	28150.6	28150.6	28150.6	29384.3	640.08	34213.6	33690.2	32808.1	33315.5	32808.1	32808.1	32808.1	34197.6
639.98	24429.4	24442.2	23479.5	23644.9	23479.5	23479.6	23479.5	24607.6	639.98	34022.9	33620.8	32255.6	32529.7	32255.6	32255.6	32255.6	33895	639.98	28999.3	28933.2	28148.5	28431.3	28148.5	28148.5	28148.5	29216.1	639.98	33651.6	33542.6	32806.6	33252.7	32806.6	32806.6	32806.6	33988.8
639.88	24456.4	24342.8	23476.1	23621.1	23476.1	23476.1	23476.1	24487.9	639.88	33385.4	33431.3	32253.1	32491.5	32253.1	32253.1	32253.1	33669.8	639.88	29133.5	28817	28146.7	28394.2	28146.7	28146.8	28146.7	29064.5	639.88	33680.8	33413.6	32805.3	33196.4	32805.3	32805.4	32805.3	33804.7
639.78	24296.9	24248.8	23473	23599.7	23473	23473	23473	24375.5	639.78	33342.3	33260.3	32250.9	32457.8	32250.9	32251	32250.9	33467.1	639.78	28977.1	28713.3	28145.4	28361.2	28145.4	28145.4	28145.4	28929.1	639.78	33476.8	33302.3	32804.3	33146	32804.3	32804.3	32804.3	33644
639.68	24187.1	24160.8	23470.5	23580.9	23470.5	23470.5	23470.5	24271.2	639.68	33265.8	33107.5	32249.2	32428	32249.2	32249.2	32249.2	33286.3	639.68	28418.6	28621.7	28144.2	28331.8	28144.2	28144.2	28144.2	28809.4	639.68	33561.4	33207.4	32803.4	33101.1	32803.4	32803.4	32803.4	33505.1
639.58	23936.3	24079.2	23468.4	23564.2	23468.4	23468.4	23468.4	24175	639.58	33000	32972.4	32247.6	32401.7	32247.6	32247.6	32247.6	33126.5	639.58	28676.7	28541.7	28143.2	28305.8	28143.2	28143.2	28143.2	28704.3	639.58	33426.3	33127.4	32802.6	33061.1	32802.6	32802.7	32802.6	33386
639.48	23863.8	24004.1	23466.6	23549.6	23466.6	23466.6	23466.6	24087	639.48	33178.1	32854	32246.3	32378.7	32246.3	32246.3	32246.3	32986.5	639.48	28596	28472.3	28142.3	28282.8	28142.3	28142.3	28142.3	28612.8	639.48	33038.2	33060.9	32802.1	33025.8	32802.1	32802.1	32802.1	33284.7
639.38	23837.1	23935.3	23464.9	23536.5	23464.9	23464.9	23464.9	24006.9	639.38	32706.9	32751.3	32245.2	32358.6	32245.2	32245.2	32245.2	32864.8	639.38	28779.3	28412.9	28141.5	28262.6	28141.5	28141.5	28141.5	28534	639.38	33003	33006.1	32801.6	32994.7	32801.6	32801.6	32801.6	33199.2
639.28	24117.5	23872.9	23463.4	23525	23463.4	23463.4	23463.4	23934.5	639.28	32645	32663	32244.3	32341.2	32244.3	32244.3	32244.3	32759.9	639.28	28436.3	28362.3	28140.7	28244.6	28140.7	28140.7	28140.7	28466.2	639.28	32933	32961.4	32801.3	32967.5	32801.3	32801.3	32801.3	33127.6
639.18	23943.2	23816.4	23461.8	23514.7	23461.8	23461.8	23461.8	23869.3	639.18	32533	32587.5	32243.5	32326	32243.5	32243.5	32243.5	32670	639.18	28773.5	28319.5	28139.9	28228.9	28139.9	28139.9	28139.9	28408.5	639.18	32972	32925.5	32801.1	32943.7	32801.1	32801.1	32801.1	33068
639.08	24065.1	23765.6	23460	23505.2	23460	23460	23460	23810.8	639.08	32785.4	32523.7	32242.9	32312.9	32242.9	32242.9	32242.9	32593.8	639.08	28437	28283.7	28139.1	28215	28139.1	28139.1	28139.1	28359.6	639.08	32770.6	32896.6	32800.9	32922.8	32800.9	32800.9	32800.9	33018.6
638.98	24137	23720	23458.1	23496.7	23458.1	23458.1	23458.1	23758.6	638.98	32539.3	32470.1	32242.3	32301.6	32242.3	32242.3	32242.3	32529.4	638.98	28785.2	28254	28138.4	28203	28138.4	28138.4	28138.4	28318.6	638.98	33260.7	32873.8	32800.7	32904.7	32800.7	32800.7	32800.7	32977.8
638.88	24035.7	23679.7	23456.3	23489	23456.3	23456.3	23456.3	23712.4	638.88	32700.2	32425.3	32241.8	32291.8	32241.8	32241.8	32241.8	32475.4	638.88	28310.2	28229.5	28137.8	28192.6	28137.8	28137.8	28137.8	28284.4	638.88	32918	32855.9	32800.5	32888.9	32800.5	32800.5	32800.5	32944.2
638.78	24015.6	23644.2	23454.5	23482.3	23454.5	23454.5	23454.5	23671.9	638.78	32264.5	32388.3	32241.3	32283.5	32241.3	32241.3	32241.3	32430.5	638.78	28274.9	28209.6	28137.3	28183.7	28137.3	28137.3	28137.3	28256	638.78	32972.2	32841.8	32800.2	32875.1	32800.2	32800.2	32800.2	32916.7
638.68	23773.9	23612.8	23452.6	23476.1	23452.6	23452.6	23452.6	23636.3	638.68	32336.6	32358	32241	32276.4	32241	32241	32241	32393.3	638.68	28424.8	28193.6	28136.9	28176.1	28136.9	28136.9	28136.9	28232.8	638.68	33425	32830.7	32799.8	32863.1	32799.8	32799.8	32799.8	32894
638.58	24280.3	23585.8	23451.1	23470.9	23451.1	23451.1	23451.1	23605.6	638.58	32335.3	32333.3	32240.8	32270.3	32240.8	32240.8	32240.8	32362.8	638.58	27875	28180.6	28136.5	28169.4	28136.5	28136.5	28136.5	28213.5	638.58	33136.8	32822.3	32799.4	32852.7	32799.4	32799.4	32799.4	32875.6
638.48	23532.9	23562.3	23449.6	23466.3	23449.6	23449.6	23449.6	23578.9	638.48	32471.6	32313.2	32240.5	32265.2	32240.5	32240.5	32240.5	32337.9	638.48	29184.4	28170.1	28136.1	28163.7	28136.1	28136.1	28136.1	28197.7	638.48	33263.6	32815.8	32799	32843.8	32799	32799	32799	32860.6
638.38	23988.1	23542.1	23448.3	23462.2	23448.3	23448.3	23448.3	23556	638.38	32552.1	32297	32240.2	32260.7	32240.2	32240.2	32240.2	32317.5	638.38	28133.8	28161.8	28135.6	28158.7	28135.6	28135.6	28135.6	28184.9	638.38	32717.2	32810.8	32798.7	32836.2	32798.7	32798.7	32798.7	32848.4
638.28	23833	23524.9	23447.1	23458.7	23447.1	23447.1	23447.1	23536.5	638.28	32458.8	32284.2	32240.1	32257.1	32240.1	32240.1	32240.1	32301.2	638.28	28406	28155.1	28135.2	28154.4	28135.2	28135.2	28135.2	28174.4	638.28	33055.3	32807.2	32798.4	32829.8	32798.4	32798.4	32798.4	32838.6
638.18	23422.4	23510.4	23446.2	23455.9	23446.2	23446.2	23446.2	23520.1	638.18	31711.2	32274	32240	32254.1	32240	32240	32240	32288.1	638.18	28348.3	28149.9	28134.8	28150.8	28134.8	28134.8	28134.8	28165.9	638.18	32774.4	32804.6	32798.3	32824.4	32798.3	32798.3	32798.3	32830.7
638.08	23860	23498	23445.3	23453.3	23445.3	23445.3	23445.3	23506	638.08	32383.2	32266	32239.9	32251.5	32239.9	32239.9	32239.9	32277.6	638.08	27694	28149.7	28138.4	28151.6	28138.4	28138.4	28138.4	28163	638.08	32785.6	32802.7	32798.3	32819.9	32798.3	32798.3	32798.3	32824.4
637.98	23661.2	23487.7	23444.6	23451.3	23444.6	23444.6	23444.6	23494.4	637.98	32373.6	32259.6	32239.8	32249.3	32239.8	32239.8	32239.8	32269.1	637.98	28092	28150.4	28141.9	28152.8	28141.9	28141.9	28141.9	28161.3	637.98	32737.1	32801.4	32798.3	32816.2	32798.3	32798.3	32798.3	32819.3
637.88	23432.5	23479.4	23444.4	23449.8	23444.4	23444.4	23444.4	23484.9	637.88	32782.8	32254.7	32239.6	32247.4	32239.6	32239.6	32239.6	32262.5	637.88	28890.3	28151.7	28145.4	28154.4	28145.4	28145.4	28145.4	28160.7	637.88	32666	32800.4	32798.2	32813	32798.2	32798.2	32798.2	32815.2
637.78	23286.9	23472.6	23444.2	23448.7	23444.2	23444.2	23444.2	23477.1	637.78	32411.4	32250.6	32239.3	32245.6	32239.3	32239.3	32239.3	32256.9	637.78	28311.6	28153.6	28148.9	28156.4	28148.9	28148.9	28148.9	28161	637.78	33179.2	32799.6	32798.1	32810.3	32798.1	32798.1	32798.1	32811.8
637.68	23272.4	23472.4	23449.5	23453.2	23449.5	23449.5	23449.5	23476.1	637.68	32429.8	32247.5	32239	32244.2	32239	32239	32239	32252.7	637.68	28164.6	28155.9	28152.5	28158.5	28152.5	28152.5	28152.5	28162	637.68	33061.3	32799	32798	32808	32798	32798	32798	32809
637.58	23567.9	23473.3	23454.9	23457.9	23454.9	23454.9	23454.9	23476.3	637.58	32015.2	32245.2	32238.9	32243.1	32238.9	32238.9	32238.9	32249.4	637.58	28775.6	28158.5	28156	28161	28156	28156	28156	28163.4	637.58	32930.9	32798.6	32797.9	32806	32797.9	32797.9	32797.9	32806.7
637.48	23855.8	23474.9	23460.3	23462.7	23460.3	23460.3	23460.3	23477.4	637.48	31841	32243.5	32238.9	32242.3	32238.9	32238.9	32238.9	32247	637.48	28609.3	28161.3	28159.5	28163.6	28159.5	28159.5	28159.5	28165.4	637.48	32731.8	32798.1	32797.7	32804.3	32797.7	32797.7	32797.7	32804.8
637.38	23787.7	23477.3	23465.6	23467.6	23465.6	23465.6	23465.6	23479.3	637.38	32598.1	32242.7	32239.3	32242	32239.3	32239.3	32239.3	32245.4	637.38	27989.4	28164.3	28163.1	28166.3	28163.1	28163.1	28163.1	28167.6	637.38	32940	32797.8	32797.5	32803	32797.5	32797.5	32797.5	32803.3
637.28	23903.8	23480.2	23471	23472.6	23471	23471	23471	23481.9	637.28	32310.2	32242.1	32239.7	32241.9	32239.7	32239.7	32239.7	32244.4	637.28	28797.4	28167.5	28166.6	28169.2	28166.6	28166.6	28166.6	28170.2	637.28	32865.5	32797.5	32797.3	32801.7	32797.3	32797.3	32797.3	32801.9
637.18	23822.8	23483.6	23476.3	23477.7	23476.3	23476.3	23476.3	23485	637.18	32485.8	32241.8	32240	32241.8	32240	32240	32240	32243.6	637.18	28186.5	28170.8	28170.1	28172.3	28170.1	28170.1	28170.1	28172.9	637.18	33376.1	32797.2	32797.1	32800.6	32797.1	32797.1	32797.1	32800.8
637.08	23782.3	23487.4	23481.7	23482.8	23481.7	23481.7	23481.7	23488.5	637.08	32586.7	32241.7	32240.4	32241.9	32240.4	32240.4	32240.4	32243.2	637.08	28521.2	28174.1	28173.6	28175.4	28173.6	28173.6	28173.6	28175.8	637.08	33110.8	32796.9	32796.8	32799.6	32796.8	32796.8	32796.8	32799.7
636.98	24093.1	23491.5	23487.1	23487.9	23487.1	23487.1	23487.1	23492.4	636.98	32210.9	32241.7	32240.8	32242	32240.8	32240.8	32240.8	32242.9	636.98	28651.9	28177.5	28177.2	28178.6	28177.2	28177.2	28177.2	28178.9	636.98	33029.4	32796.6	32796.5	32798.8	32796.5	32796.5	32796.5	32798.9
636.88	23969.6	23495.9	23492.4	23493.1	23492.4	23492.4	23492.4	23496.6	636.88	32080.3	32241.9	32241.2	32242.1	32241.2	32241.2	32241.2	32242.8	636.88	28654.4	28180.9	28180.7	28181.8	28180.7	28180.7	28180.7	28182	636.88	32668.4	32796.3	32796.2	32798.1	32796.2	32796.2	32796.2	32798.1
636.78	24047.2	23500.5	23497.8	23498.3	23497.8	23497.8	23497.8	23501	636.78	32282.6	32242.1	32241.6	32242.3	32241.6	32241.6	32241.6	32242.8	636.78	28246.4	28184.4	28184.2	28185.1	28184.2	28184.2	28184.2	28185.3	636.78	33019.2	32796	32796	32797.5	32796	32796	32796	32797.5
636.68	23879.4	23505.2	23503.2	23503.6	23503.2	23503.2	23503.2	23505.7	636.68	32355.8	32244.2	32243.9	32244.4	32243.9	32243.9	32243.9	32244.8	636.68	28051.2	28187.9	28187.8	28188.5	28187.8	28187.8	28187.8	28188.6	636.68	33104.1	32795.8	32795.8	32797	32795.8	32795.8	32795.8	32797
636.58	23711	23510.1	23508.5	23508.9	23508.5	23508.5	23508.5	23510.5	636.58	32278.3	32246.4	32246.2	32246.6	32246.2	32246.2	32246.2	32246.8	636.58	28613.3	28191.4	28191.3	28191.8	28191.3	28191.3	28191.3	28191.9	636.58	33016.4	32795.6	32795.6	32796.6	32795.6	32795.6	32795.6	32796.6
636.48	23843.3	23515.1	23513.9	23514.2	23513.9	23513.9	23513.9	23515.4	636.48	32236.4	32248.6	32248.4	32248.8	32248.4	32248.4	32248.4	32248.9	636.48	28441	28194.9	28194.8	28195.2	28194.8	28194.8	28194.8	28195.3	636.48	32947.2	32795.3	32795.3	32796.1	32795.3	32795.3	32795.3	32796.1
636.38	23364.2	23520.2	23519.3	23519.5	23519.3	23519.3	23519.3	23520.4	636.38	32236.1	32250.8	32250.7	32251	32250.7	32250.7	32250.7	32251.1	636.38	28434.8	28198.4	28198.3	28198.7	28198.3	28198.3	28198.3	28198.7	636.38	33126.7	32795	32795	32795.6	32795	32795	32795	32795.6
636.28	23485.8	23525.3	23524.6	23524.8	23524.6	23524.6	23524.6	23525.5	636.28	32742.1	32253.1	32253	32253.2	32253	32253	32253	32253.3	636.28	28134.2	28201.9	28201.9	28202.1	28201.9	28201.9	28201.9	28202.2	636.28	33098	32794.7	32794.7	32795.2	32794.7	32794.7	32794.7	32795.2
636.18	23822	23530.5	23530	23530.1	23530	23530	23530	23530.6	636.18	32864	32255.3	32255.3	32255.5	32255.3	32255.3	32255.3	32255.5	636.18	28649.9	28205.4	28205.4	28205.6	28205.4	28205.4	28205.4	28205.6	636.18	33141.4	32794.4	32794.4	32794.8	32794.4	32794.4	32794.4	32794.8
636.08	23752.5	23535.7	23535.3	23535.4	23535.3	23535.3	23535.3	23535.8	636.08	32094	32257.6	32257.6	32257.7	32257.6	32257.6	32257.6	32257.7	636.08	28631.7	28208.9	28208.9	28209.1	28208.9	28208.9	28208.9	28209.1	636.08	33009.5	32794.1	32794.1	32794.4	32794.1	32794.1	32794.1	32794.4
635.98	23652.8	23541	23540.7	23540.8	23540.7	23540.7	23540.7	23541.1	635.98	31840.6	32259.9	32259.9	32260	32259.9	32259.9	32259.9	32260	635.98	28238.9	28212.5	28212.4	28212.6	28212.4	28212.4	28212.4	28212.6	635.98	32854.9	32793.8	32793.8	32794	32793.8	32793.8	32793.8	32794
635.88	24056	23546.3	23546.1	23546.1	23546.1	23546.1	23546.1	23546.3	635.88	32416.1	32262.2	32262.1	32262.2	32262.1	32262.1	32262.1	32262.2	635.88	28276.5	28216	28216	28216.1	28216	28216	28216	28216.1	635.88	33330.6	32793.4	32793.4	32793.5	32793.4	32793.4	32793.4	32793.5
635.78	23752.2	23551.6	23551.4	23551.5	23551.4	23551.4	23551.4	23551.6	635.78	32507.8	32264.4	32264.4	32264.5	32264.4	32264.4	32264.4	32264.5	635.78	28573.3	28219.5	28219.5	28219.6	28219.5	28219.5	28219.5	28219.6	635.78	33395.4	32793	32793	32793.1	32793	32793	32793	32793.1
635.68	24091.4	23556.9	23556.8	23556.8	23556.8	23556.8	23556.8	23556.9	635.68	32628.1	32266.7	32266.7	32266.8	32266.7	32266.7	32266.7	32266.8	635.68	28635.2	28223	28223	28223.1	28223	28223	28223	28223.1	635.68	32993.1	32792.7	32792.7	32792.8	32792.7	32792.7	32792.7	32792.8
635.58	24063.9	23562.2	23562.2	23562.2	23562.2	23562.2	23562.2	23562.3	635.58	32431	32269	32269	32269	32269	32269	32269	32269	635.58	28435.9	28226.6	28226.6	28226.6	28226.6	28226.6	28226.6	28226.6	635.58	32728.8	32792.4	32792.4	32792.5	32792.4	32792.4	32792.4	32792.5
635.48	23905.4	23567.6	23567.5	23567.5	23567.5	23567.5	23567.5	23567.6	635.48	32167.3	32271.3	32271.3	32271.3	32271.3	32271.3	32271.3	32271.3	635.48	28369.1	28230.1	28230.1	28230.1	28230.1	28230.1	28230.1	28230.1	635.48	32693.4	32792.2	32792.2	32792.2	32792.2	32792.2	32792.2	32792.2
635.38	24086.1	23572.9	23572.9	23572.9	23572.9	23572.9	23572.9	23572.9	635.38	32214.6	32273.6	32273.6	32273.6	32273.6	32273.6	32273.6	32273.6	635.38	28558.9	28233.6	28233.6	28233.6	28233.6	28233.6	28233.6	28233.6	635.38	33060.3	32792.2	32792.2	32792.2	32792.2	32792.2	32792.2	32792.2
635.28	23991.5	23578.3	23578.2	23578.3	23578.2	23578.2	23578.2	23578.3	635.28	32619.4	32275.8	32275.8	32275.9	32275.8	32275.8	32275.8	32275.9	635.28	28632.4	28237.1	28237.1	28237.2	28237.1	28237.1	28237.1	28237.2	635.28	32569.5	32799.7	32799.7	32799.8	32799.7	32799.7	32799.7	32799.8
635.18	24107.6	23583.6	23583.6	23583.6	23583.6	23583.6	23583.6	23583.6	635.18	32537.8	32278.1	32278.1	32278.1	32278.1	32278.1	32278.1	32278.1	635.18	28451.8	28240.7	28240.7	28240.7	28240.7	28240.7	28240.7	28240.7	635.18	32908.8	32807.3	32807.3	32807.4	32807.3	32807.3	32807.3	32807.4
635.08	23969.1	23589	23589	23589	23589	23589	23589	23589	635.08	32443.4	32280.4	32280.4	32280.4	32280.4	32280.4	32280.4	32280.4	635.08	28082.7	28244.2	28244.2	28244.2	28244.2	28244.2	28244.2	28244.2	635.08	32922.9	32814.9	32814.9	32814.9	32814.9	32814.9	32814.9	32814.9
634.98	23681.5	23594.3	23594.3	23594.3	23594.3	23594.3	23594.3	23594.3	634.98	32290	32282.7	32282.7	32282.7	32282.7	32282.7	32282.7	32282.7	634.98	28226.5	28247.7	28247.7	28247.7	28247.7	28247.7	28247.7	28247.7	634.98	33039.5	32822.5	32822.5	32822.5	32822.5	32822.5	32822.5	32822.5
634.88	23907.6	23599.7	23599.7	23599.7	23599.7	23599.7	23599.7	23599.7	634.88	32211.9	32285	32285	32285	32285	32285	32285	32285	634.88	28475.6	28251.3	28251.3	28251.3	28251.3	28251.3	28251.3	28251.3	634.88	33159.9	32830.1	32830.1	32830.1	32830.1	32830.1	32830.1	32830.1
634.78	23885.3	23605.1	23605.1	23605.1	23605.1	23605.1	23605.1	23605.1	634.78	32540.8	32287.3	32287.3	32287.3	32287.3	32287.3	32287.3	32287.3	634.78	28289.3	28254.8	28254.8	28254.8	28254.8	28254.8	28254.8	28254.8	634.78	33218.5	32837.6	32837.6	32837.7	32837.6	32837.6	32837.6	32837.7
634.68	23681.5	23610.4	23610.4	23610.4	23610.4	23610.4	23610.4	23610.4	634.68	32430.9	32289.5	32289.5	32289.6	32289.5	32289.5	32289.5	32289.6	634.68	28489.8	28258.3	28258.3	28258.3	28258.3	28258.3	28258.3	28258.3	634.68	32885	32845.2	32845.2	32845.2	32845.2	32845.2	32845.2	32845.2
634.58	23603.2	23615.8	23615.8	23615.8	23615.8	23615.8	23615.8	23615.8	634.58	32706.5	32291.8	32291.8	32291.8	32291.8	32291.8	32291.8	32291.8	634.58	28066.2	28261.8	28261.8	28261.8	28261.8	28261.8	28261.8	28261.8	634.58	33198.9	32852.8	32852.8	32852.8	32852.8	32852.8	32852.8	32852.8
634.48	23826.3	23621.1	23621.1	23621.1	23621.1	23621.1	23621.1	23621.1	634.48	32421.4	32294.1	32294.1	32294.1	32294.1	32294.1	32294.1	32294.1	634.48	29038.4	28265.4	28265.4	28265.4	28265.4	28265.4	28265.4	28265.4	634.48	32869.1	32860.4	32860.4	32860.4	32860.4	32860.4	32860.4	32860.4
634.38	23869	23626.5	23626.5	23626.5	23626.5	23626.5	23626.5	23626.5	634.38	32308	32296.4	32296.4	32296.4	32296.4	32296.4	32296.4	32296.4	634.38	28290.1	28268.9	28268.9	28268.9	28268.9	28268.9	28268.9	28268.9	634.38	33254	32868	32868	32868	32868	32868	32868	32868
634.28	23491	23631.9	23631.9	23631.9	23631.9	23631.9	23631.9	23631.9	634.28	32449.4	32298.7	32298.7	32298.7	32298.7	32298.7	32298.7	32298.7	634.28	28203.8	28272.4	28272.4	28272.4	28272.4	28272.4	28272.4	28272.4	634.28	33210.1	32875.6	32875.6	32875.6	32875.6	32875.6	32875.6	32875.6
634.18	23847.3	23637.2	23637.2	23637.2	23637.2	23637.2	23637.2	23637.2	634.18	32399.1	32301	32301	32301	32301	32301	32301	32301	634.18	28492.5	28276	28276	28276	28276	28276	28276	28276	634.18	32731.5	32883.1	32883.1	32883.1	32883.1	32883.1	32883.1	32883.1
634.08	23593	23642.6	23642.6	23642.6	23642.6	23642.6	23642.6	23642.6	634.08	32272.7	32303.3	32303.3	32303.3	32303.3	32303.3	32303.3	32303.3	634.08	28580	28279.5	28279.5	28279.5	28279.5	28279.5	28279.5	28279.5	634.08	33278.6	32890.7	32890.7	32890.7	32890.7	32890.7	32890.7	32890.7
633.98	23778.6	23664.6	23664.6	23664.6	23664.6	23664.6	23664.6	23664.6	633.98	32514.7	32305.5	32305.5	32305.5	32305.5	32305.5	32305.5	32305.5	633.98	28258.2	28283	28283	28283	28283	28283	28283	28283	633.98	33119.1	32898.3	32898.3	32898.3	32898.3	32898.3	32898.3	32898.3
633.88	23503.1	23686.5	23686.5	23686.5	23686.5	23686.5	23686.5	23686.5	633.88	32486.8	32307.8	32307.8	32307.8	32307.8	32307.8	32307.8	32307.8	633.88	28176.7	28286.5	28286.5	28286.5	28286.5	28286.5	28286.5	28286.5	633.88	33228.5	32905.9	32905.9	32905.9	32905.9	32905.9	32905.9	32905.9
633.78	24216.5	23708.5	23708.5	23708.5	23708.5	23708.5	23708.5	23708.5	633.78	32323.3	32310.1	32310.1	32310.1	32310.1	32310.1	32310.1	32310.1	633.78	28295.3	28290.1	28290.1	28290.1	28290.1	28290.1	28290.1	28290.1	633.78	32859.2	32913.5	32913.5	32913.5	32913.5	32913.5	32913.5	32913.5
633.68	23901.7	23730.5	23730.5	23730.5	23730.5	23730.5	23730.5	23730.5	633.68	32410.5	32312.4	32312.4	32312.4	32312.4	32312.4	32312.4	32312.4	633.68	28233.5	28308.7	28308.7	28308.7	28308.7	28308.7	28308.7	28308.7	633.68	33199.3	32921	32921	32921	32921	32921	32921	32921
633.58	24016.1	23752.5	23752.5	23752.5	23752.5	23752.5	23752.5	23752.5	633.58	32417.7	32314.7	32314.7	32314.7	32314.7	32314.7	32314.7	32314.7	633.58	28486.6	28327.3	28327.3	28327.4	28327.3	28327.3	28327.3	28327.4	633.58	33229.1	32928.6	32928.6	32928.6	32928.6	32928.6	32928.6	32928.6
633.48	23987.4	23774.4	23774.4	23774.4	23774.4	23774.4	23774.4	23774.4	633.48	32634.8	32317	32317	32317	32317	32317	32317	32317	633.48	28595	28346	28346	28346	28346	28346	28346	28346	633.48	33194.4	32936.2	32936.2	32936.2	32936.2	32936.2	32936.2	32936.2
633.38	24328.9	23796.4	23796.4	23796.4	23796.4	23796.4	23796.4	23796.4	633.38	32256.1	32319.2	32319.2	32319.2	32319.2	32319.2	32319.2	32319.2	633.38	28948.1	28364.6	28364.6	28364.6	28364.6	28364.6	28364.6	28364.6	633.38	33083	32943.8	32943.8	32943.8	32943.8	32943.8	32943.8	32943.8
633.28	24381.7	23818.4	23818.4	23818.4	23818.4	23818.4	23818.4	23818.4	633.28	32670.5	32321.5	32321.5	32321.5	32321.5	32321.5	32321.5	32321.5	633.28	29044.2	28383.3	28383.3	28383.3	28383.3	28383.3	28383.3	28383.3	633.28	33044.3	32951.4	32951.4	32951.4	32951.4	32951.4	32951.4	32951.4
633.18	24087.2	23840.3	23840.3	23840.3	23840.3	23840.3	23840.3	23840.3	633.18	32696	32323.8	32323.8	32323.8	32323.8	32323.8	32323.8	32323.8	633.18	29415.3	28401.9	28401.9	28401.9	28401.9	28401.9	28401.9	28401.9	633.18	33418.9	32958.9	32958.9	32958.9	32958.9	32958.9	32958.9	32958.9
633.08	23941.3	23862.3	23862.3	23862.3	23862.3	23862.3	23862.3	23862.3	633.08	32395.4	32326.1	32326.1	32326.1	32326.1	32326.1	32326.1	32326.1	633.08	28258.3	28420.5	28420.5	28420.5	28420.5	28420.5	28420.5	28420.5	633.08	33481.2	32966.5	32966.5	32966.5	32966.5	32966.5	32966.5	32966.5
632.98	24006.6	23884.3	23884.3	23884.3	23884.3	23884.3	23884.3	23884.3	632.98	32539.2	32328.4	32328.4	32328.4	32328.4	32328.4	32328.4	32328.4	632.98	28378.3	28439.2	28439.2	28439.2	28439.2	28439.2	28439.2	28439.2	632.98	33513.8	32974.1	32974.1	32974.1	32974.1	32974.1	32974.1	32974.1
632.88	24181.4	23906.3	23906.3	23906.3	23906.3	23906.3	23906.3	23906.3	632.88	32768.2	32330.7	32330.7	32330.7	32330.7	32330.7	32330.7	32330.7	632.88	28525.3	28457.8	28457.8	28457.8	28457.8	28457.8	28457.8	28457.8	632.88	32923.6	32981.7	32981.7	32981.7	32981.7	32981.7	32981.7	32981.7
632.78	23919.7	23928.2	23928.2	23928.2	23928.2	23928.2	23928.2	23928.2	632.78	32641.6	32332.9	32332.9	32332.9	32332.9	32332.9	32332.9	32332.9	632.78	28737.8	28476.5	28476.5	28476.5	28476.5	28476.5	28476.5	28476.5	632.78	32883.2	32989.3	32989.3	32989.3	32989.3	32989.3	32989.3	32989.3
632.68	23605.3	--	--	--	--	--	--	23605.3	632.68	32499.7	32335.2	32335.2	32335.2	32335.2	32335.2	32335.2	32335.2	632.68	28134.7	28495.1	28495.1	28495.1	28495.1	28495.1	28495.1	28495.1	632.68	33086.5	32996.8	32996.8	32996.8	32996.8	32996.8	32996.8	32996.8
634.98	32290	32282.7	32282.7	32282.7	32282.7	32282.7	32282.7	32282.7	632.58	32659.4	32337.5	32337.5	32337.5	32337.5	32337.5	32337.5	32337.5	632.58	28582.7	--	--	--	--	--	--	28582.7	632.58	33094.1	33021.2	33021.2	33021.2	33021.2	33021.2	33021.2	33021.2
634.88	32211.9	32285	32285	32285	32285	32285	32285	32285	632.48	32335.1	32339.8	32339.8	32339.8	32339.8	32339.8	32339.8	32339.8	632.48									632.48	33076.7	33053.4	33053.4	33053.4	33053.4	33053.4	33053.4	33053.4
634.78	32540.8	32287.3	32287.3	32287.3	32287.3	32287.3	32287.3	32287.3	632.38	32375.5	32342.1	32342.1	32342.1	32342.1	32342.1	32342.1	32342.1	632.38									632.38	32956.3	--	--	--	--	--	--	32956.3
634.68	32430.9	32289.5	32289.5	32289.6	32289.5	32289.5	32289.5	32289.6	632.28	32322.5	32344.4	32344.4	32344.4	32344.4	32344.4	32344.4	32344.4	632.28
634.58	32706.5	32291.8	32291.8	32291.8	32291.8	32291.8	32291.8	32291.8	632.18	32296.4	32394.1	32394.1	32394.1	32394.1	32394.1	32394.1	32394.1	632.18
634.48	32421.4	32294.1	32294.1	32294.1	32294.1	32294.1	32294.1	32294.1	632.08	32582.2	--	--	--	--	--	--	32582.2	632.08
634.38	32308	32296.4	32296.4	32296.4	32296.4	32296.4	32296.4	32296.4
634.28	32449.4	32298.7	32298.7	32298.7	32298.7	32298.7	32298.7	32298.7
634.18	32399.1	32301	32301	32301	32301	32301	32301	32301
634.08	32272.7	32303.3	32303.3	32303.3	32303.3	32303.3	32303.3	32303.3
633.98	32514.7	32305.5	32305.5	32305.5	32305.5	32305.5	32305.5	32305.5
633.88	32486.8	32307.8	32307.8	32307.8	32307.8	32307.8	32307.8	32307.8
633.78	32323.3	32310.1	32310.1	32310.1	32310.1	32310.1	32310.1	32310.1
633.68	32410.5	32312.4	32312.4	32312.4	32312.4	32312.4	32312.4	32312.4
633.58	32417.7	32314.7	32314.7	32314.7	32314.7	32314.7	32314.7	32314.7
633.48	32634.8	32317	32317	32317	32317	32317	32317	32317
633.38	32256.1	32319.2	32319.2	32319.2	32319.2	32319.2	32319.2	32319.2
633.28	32670.5	32321.5	32321.5	32321.5	32321.5	32321.5	32321.5	32321.5
633.18	32696	32323.8	32323.8	32323.8	32323.8	32323.8	32323.8	32323.8
633.08	32395.4	32326.1	32326.1	32326.1	32326.1	32326.1	32326.1	32326.1
632.98	32539.2	32328.4	32328.4	32328.4	32328.4	32328.4	32328.4	32328.4
632.88	32768.2	32330.7	32330.7	32330.7	32330.7	32330.7	32330.7	32330.7
632.78	32641.6	32332.9	32332.9	32332.9	32332.9	32332.9	32332.9	32332.9
632.68	32499.7	32335.2	32335.2	32335.2	32335.2	32335.2	32335.2	32335.2
632.58	32659.4	32337.5	32337.5	32337.5	32337.5	32337.5	32337.5	32337.5
632.48	32335.1	32339.8	32339.8	32339.8	32339.8	32339.8	32339.8	32339.8
632.38	32375.5	32342.1	32342.1	32342.1	32342.1	32342.1	32342.1	32342.1
632.28	32322.5	32344.4	32344.4	32344.4	32344.4	32344.4	32344.4	32344.4
632.18	32296.4	32394.1	32394.1	32394.1	32394.1	32394.1	32394.1	32394.1
632.08	32582.2	--	--	--	--	--	--	32582.2

[truncated: 9 more sheets: Figure 3d, Figure 3e, Figure 3h, Figure 4a, Figure 4b, Figure 4c, Figure 4d, Figure 4e, Sheet17]
